# Supplementary material for: A Veritable Menagerie of Heritable Bacteria from Ants, Butterflies, and Beyond: Broad Molecular Surveys and a Systematic Review
Source: PLoS One. 2012 Dec 20;7(12):e51027. doi: 10.1371/journal.pone.0051027 (PMC3527441; doi:10.1371/journal.pone.0051027)
Supplement: Table S3 — Detailed results of diagnostic PCR screening new to this study. “+”positive; “−” negative; “?” ambiguous. Screens for Arsenophonus involved two primer pairs. Pair 1 (Ars2F & 1513R) results are indicated to the left of the slash and pair 2 (Ars23S-1 & Ars23S-2) results to the right. Note that “n” indicates that one of the two aforementioned pairs was not used. All Spiroplasma screen results followed by a “*” were performed with primer pair 63F & TKSSsp; the remaining Spiroplasma results were inferred based on BLASTn/phylogenetic results of sequences generated with primer pair cute493F & 1513R. See Excel file. (XLSX) [file pone.0051027.s009.xlsx]

## Sheet: Sheet1
Class	Order	Family	Subfamily	Tribe	Section/Sub-tribe	Genus	Species	Arsenophonus	Cardinium	Hamiltonella	Wolbachia	Spiroplasma
Insecta	Hymenoptera	Formicidae	Formicinae	Lasiini		Acanthomyops	laticeps	-/-	-	-		-
Insecta	Hymenoptera	Formicidae	Formicinae	Plagiolepidini		Acropyga	epedana	-/-	-	-
Insecta	Hymenoptera	Formicidae	Formicinae	Plagiolepidini		Acropyga	sp.	-/n	-	-		-
Insecta	Hymenoptera	Formicidae	Amblyoponinae	Amblyoponini		Adetomyrma	sp.2b		-			-
Insecta	Hymenoptera	Formicidae	Myrmicinae	Pheidologetonini		Adlerzia	froggatti		-
Insecta	Hymenoptera	Formicidae	Aenictinae	Aenictini		Aenictus	aratus	-/n			+	-
Insecta	Hymenoptera	Formicidae	Aenictinae	Aenictini		Aenictus	cornutus	-/n			+	-
Insecta	Hymenoptera	Formicidae	Aenictinae	Aenictini		Aenictus	dentatus	-/n			+	-
Insecta	Hymenoptera	Formicidae	Aenictinae	Aenictini		Aenictus	fergusoni	-/n	-	-		-
Insecta	Hymenoptera	Formicidae	Aenictinae	Aenictini		Aenictus	gracilis	-/n			+	-
Insecta	Hymenoptera	Formicidae	Aenictinae	Aenictini		Aenictus	hottai	-/n			+	-
Insecta	Hymenoptera	Formicidae	Aenictinae	Aenictini		Aenictus	laeviceps	-/n	-		+	-
Insecta	Hymenoptera	Formicidae	Aenictinae	Aenictini		Aenictus	sp.		-			-
Insecta	Hymenoptera	Formicidae	Aenictinae	Aenictini		Aenictus	sp.		-			-
Insecta	Hymenoptera	Formicidae	Aenictinae	Aenictini		Aenictus	sp. 1	-/-	-	-	-	-
Insecta	Hymenoptera	Formicidae	Aenictinae	Aenictini		Aenictus	sp. 2	-/n	-	-	+	-
Insecta	Hymenoptera	Formicidae	Aenictinae	Aenictini		Aenictus	spec. 2	-/n			+	-
Insecta	Hymenoptera	Formicidae	Aenictinae	Aenictini		Aenictus	spec. 3	-/n			+	-
Insecta	Hymenoptera	Formicidae	Aenictinae	Aenictini		Aenictus	spec. 4	-/n			-	-
Insecta	Hymenoptera	Formicidae	Aenictinae	Aenictini		Aenictus	spec. nov.	-/n			+	-
Insecta	Hymenoptera	Formicidae	Amblyoponinae	Amblyoponini		Amblyopone	pallipes		-			-
Insecta	Hymenoptera	Formicidae	Amblyoponinae	Amblyoponini		Amblyopone	sp.	n/-	-	-		-
Insecta	Hymenoptera	Formicidae	Aneuretinae	Aneuretini		Aneuretus	simoni	-/-	-	-		-
Insecta	Hymenoptera	Formicidae	Myrmicinae	Solenopsidini		Anillomyrma	sp.		-
Insecta	Hymenoptera	Formicidae	Ponerinae	Ponerini		Anochetus	mayri	-/-	-	-		-
Insecta	Hymenoptera	Formicidae	Dolichoderinae	Dolichoderini		Anonychomyrma	nitidiceps		-	-		-
Insecta	Hymenoptera	Formicidae	Formicinae	Plagiolepidini		Anoplolepis	gracillipes	-/-	-	-		-
Insecta	Hymenoptera	Formicidae	Myrmicinae	Pheidolini		Aphaenogaster	senilis	-/n	-	-		-
Insecta	Hymenoptera	Formicidae	Myrmicinae	Pheidolini		Aphaenogaster	sp.	-/-		?
Insecta	Hymenoptera	Formicidae	Myrmicinae	Pheidolini		Aphaenogaster	texana	-/-	-	-		-
Insecta	Hymenoptera	Formicidae	Amblyoponinae	Apomyrmini		Apomyrma	stygia	-/-	-	-		-
Insecta	Hymenoptera	Formicidae	Myrmicinae	Attini		Apterostigma	sp.	-/-	-	-		-
Insecta	Hymenoptera	Formicidae	Myrmicinae	Formicoxenini		Atopomyrmex	mocquerysi		-			-
Insecta	Hymenoptera	Formicidae	Myrmicinae	Attini		Atta	sp.	-/-	-	-		-
Insecta	Hymenoptera	Formicidae	Dolichoderinae	Dolichoderini		Axinidris	sp.	-/-	-	-		-
Insecta	Hymenoptera	Formicidae	Dolichoderinae	Dolichoderini		Azteca	sp.	-/-	-	-		-
Insecta	Hymenoptera	Formicidae	Dolichoderinae	Dolichoderini		Bothriomyrmex	hispanicus	-/n	-	-		-
Insecta	Hymenoptera	Formicidae	Formicinae	Plagiolepidini		Brachymyrmex	sp.	-/-	-	-		-
Insecta	Hymenoptera	Formicidae	Formicinae	Camponotini		Calomyrmex	sp.			-
Insecta	Hymenoptera	Formicidae	Myrmicinae	Stenammini		Calyptomyrmex	beccari	-/-	-	-		-
Insecta	Hymenoptera	Formicidae	Myrmicinae	Stenammini		Calyptomyrmex	piripillis		-
Insecta	Hymenoptera	Formicidae	Formicinae	Camponotini		Camponotus	leonardi	n/-	-	-		-
Insecta	Hymenoptera	Formicidae	Formicinae	Camponotini		Camponotus	ocreatus	-/-	-	-		-
Insecta	Hymenoptera	Formicidae	Formicinae	Camponotini		Camponotus	sp.	n/-	-	-		-*
Insecta	Hymenoptera	Formicidae	Formicinae	Camponotini		Camponotus	sp.	n/-	-	-		-*
Insecta	Hymenoptera	Formicidae	Formicinae	Camponotini		Camponotus	sp.	n/-	-	-		-*
Insecta	Hymenoptera	Formicidae	Formicinae	Camponotini		Camponotus	sp.		-			-*
Insecta	Hymenoptera	Formicidae	Formicinae	Camponotini		Camponotus	sp.		-	-		-*
Insecta	Hymenoptera	Formicidae	Formicinae	Camponotini		Camponotus	sp.		-	-		-
Insecta	Hymenoptera	Formicidae	Formicinae	Camponotini		Camponotus	sp.		-	-		-
Insecta	Hymenoptera	Formicidae	Formicinae	Camponotini		Camponotus	vicinus	-/-	-	-		-
Insecta	Hymenoptera	Formicidae	Myrmicinae	Formicoxenini		Cardiocondyla	emeryi	-/n	-	-		-
Insecta	Hymenoptera	Formicidae	Myrmicinae	Formicoxenini		Cardiocondyla	sp.	n/-	-	-		-
Insecta	Hymenoptera	Formicidae	Myrmicinae	Pheidologetonini		Carebara	sp.		-
Insecta	Hymenoptera	Formicidae	Myrmicinae	Pheidologetonini		Carebara	sp.		-
Insecta	Hymenoptera	Formicidae	Myrmicinae	Pheidologetonini		Carebara	vidua	-/-	-	-		-
Insecta	Hymenoptera	Formicidae	Formicinae	Formicini		Cataglyphis	ibericus	-/n	-	-		-
Insecta	Hymenoptera	Formicidae	Myrmicinae	Cataulicini		Cataulacus	sp.	-/n	-	-		-
Insecta	Hymenoptera	Formicidae	Ponerinae	Ponerini		Centromyrmex	feae	-/-	-	-		-
Insecta	Hymenoptera	Formicidae	Myrmicinae	Cephalotini		Cephalotes	atratus	-/-		-
Insecta	Hymenoptera	Formicidae	Myrmicinae	Cephalotini		Cephalotes	sp.	-/-		-		-
Insecta	Hymenoptera	Formicidae	Myrmicinae	Cephalotini		Cephalotes	unimaculatus	-/-	-	-		-
Insecta	Hymenoptera	Formicidae	Cerapachyinae	Cerapachyini		Cerapachys	augustae	-/-	-	-		-
Insecta	Hymenoptera	Formicidae	Ecitoninae	Cheliomyrmecini		Cheliomyrmex	sp.	-/n			-	-
Insecta	Hymenoptera	Formicidae	Ecitoninae	Cheliomyrmecini		Cheliomyrmex	sp.	-/n				-
Insecta	Hymenoptera	Formicidae	Myrmicinae	Dacetonini		Colobostruma	unicorna		-
Insecta	Hymenoptera	Formicidae	Amblyoponinae	Amblyoponini		Concoctio	concenta		-			-
Insecta	Hymenoptera	Formicidae	Myrmicinae	Crematogastrini		Crematogaster	navajoa	-/-	-	-
Insecta	Hymenoptera	Formicidae	Myrmicinae	Crematogastrini		Crematogaster	sp.	-/n	-	-		-
Insecta	Hymenoptera	Formicidae	Myrmicinae	Crematogastrini		Crematogaster	sp.	n/-		-		-
Insecta	Hymenoptera	Formicidae	Myrmicinae	Crematogastrini		Crematogaster	sp.		-			-
Insecta	Hymenoptera	Formicidae	Ponerinae	Ponerini		Cryptopone	gilva	-/n	-	-		-
Insecta	Hymenoptera	Formicidae	Ponerinae	Ponerini		Cryptopone	sp.	-/-	-	-		-
Insecta	Hymenoptera	Formicidae	Myrmicinae	Attini		Cyphomyrmex	sp.	-/-	-	-		-
Insecta	Hymenoptera	Formicidae	Ponerinae	Ponerini		Diacamma	sp.	-/-	-	-		-
Insecta	Hymenoptera	Formicidae	Ponerinae	Ponerini		Diacamma	sp.	-/n	-	-		-
Insecta	Hymenoptera	Formicidae	Ponerinae	Ponerini		Diacamma	sp.	n/-	-	-		?
Insecta	Hymenoptera	Formicidae	Myrmicinae	Formicoxenini		Dilobocondyla	sp.		-
Insecta	Hymenoptera	Formicidae	Ponerinae	Ponerini		Dinoponera	gigantea	-/n	-	-
Insecta	Hymenoptera	Formicidae	Proceratiinae	Proceratiini		Discothyrea	sp.		-			-
Insecta	Hymenoptera	Formicidae	Proceratiinae	Proceratiini		Discothyrea	sp.1		-
Insecta	Hymenoptera	Formicidae	Dolichoderinae	Dolichoderini		Dolichoderus	imitator	-/-	-	-
Insecta	Hymenoptera	Formicidae	Dolichoderinae	Dolichoderini		Dolichoderus	sp.	-/-	-	-		-
Insecta	Hymenoptera	Formicidae	Dolichoderinae	Dolichoderini		Dolichoderus	sp.	-/n	-	-		-
Insecta	Hymenoptera	Formicidae	Dolichoderinae	Dolichoderini		Dolichoderus	sp.	-/n	-	-		-
Insecta	Hymenoptera	Formicidae	Dolichoderinae	Dolichoderini		Dolichoderus	sp.	-/n	-	-		-
Insecta	Hymenoptera	Formicidae	Dolichoderinae	Dolichoderini		Dolichoderus	sp.	-/n	-	-		-
Insecta	Hymenoptera	Formicidae	Dolichoderinae	Dolichoderini		Dolichoderus	sp.	-/n	-	-		-
Insecta	Hymenoptera	Formicidae	Dolichoderinae	Dolichoderini		Dolichoderus	sp.	-/n	-	-		-
Insecta	Hymenoptera	Formicidae	Dolichoderinae	Dolichoderini		Dolichoderus	sp.	-/n	-	-		-
Insecta	Hymenoptera	Formicidae	Dolichoderinae	Dolichoderini		Dolichoderus	sp.	-/n				-
Insecta	Hymenoptera	Formicidae	Dolichoderinae	Dolichoderini		Dolichoderus	sp.	n/-				-
Insecta	Hymenoptera	Formicidae	Dorylinae	Dorylini		Dorylus	arcens	-/n			?	-
Insecta	Hymenoptera	Formicidae	Dorylinae	Dorylini		Dorylus	braunsi	-/n			-	-
Insecta	Hymenoptera	Formicidae	Dorylinae	Dorylini		Dorylus	cf. vishnui	-/n			-	-
Insecta	Hymenoptera	Formicidae	Dorylinae	Dorylini		Dorylus	conradti	-/n			-
Insecta	Hymenoptera	Formicidae	Dorylinae	Dorylini		Dorylus	emeryi	-/n			-	-
Insecta	Hymenoptera	Formicidae	Dorylinae	Dorylini		Dorylus	fulvus	-/n			-	-
Insecta	Hymenoptera	Formicidae	Dorylinae	Dorylini		Dorylus	gerstaeckeri	-/n			-	-
Insecta	Hymenoptera	Formicidae	Dorylinae	Dorylini		Dorylus	helvolus	-/n			-	-
Insecta	Hymenoptera	Formicidae	Dorylinae	Dorylini		Dorylus	kohli	-/n			-	-
Insecta	Hymenoptera	Formicidae	Dorylinae	Dorylini		Dorylus	mayri	-/n	-		-	-
Insecta	Hymenoptera	Formicidae	Dorylinae	Dorylini		Dorylus	molestus	-/n			-	+
Insecta	Hymenoptera	Formicidae	Dorylinae	Dorylini		Dorylus	rubellus	-/n			-	-
Insecta	Hymenoptera	Formicidae	Dorylinae	Dorylini		Dorylus	sjoestedti	-/n			-	-
Insecta	Hymenoptera	Formicidae	Dorylinae	Dorylini		Dorylus	sp.					-
Insecta	Hymenoptera	Formicidae	Dorylinae	Dorylini		Dorylus	sp. 1 (Rhogmus)	-/n			-	-
Insecta	Hymenoptera	Formicidae	Dorylinae	Dorylini		Dorylus	sp. 1 (Typhlopone)	-/n			-	-
Insecta	Hymenoptera	Formicidae	Dorylinae	Dorylini		Dorylus	sp. 2	-/n			-	-
Insecta	Hymenoptera	Formicidae	Dorylinae	Dorylini		Dorylus	sp. 3	-/n			-	-
Insecta	Hymenoptera	Formicidae	Dorylinae	Dorylini		Dorylus	spininodis	-/n			-	-
Insecta	Hymenoptera	Formicidae	Dorylinae	Dorylini		Dorylus	terrificus	-/n			-	-
Insecta	Hymenoptera	Formicidae	Dorylinae	Dorylini		Dorylus	wilverthi	-/n	-	-	-	-
Insecta	Hymenoptera	Formicidae	Dolichoderinae	Dolichoderini		Dorymyrmex	elegans	-/-	-	-		-
Insecta	Hymenoptera	Formicidae	Ecitoninae	Ecitonini		Eciton	burchellii	+/n			-	-
Insecta	Hymenoptera	Formicidae	Ecitoninae	Ecitonini		Eciton	hamatum	-/-	-	-	-	-
Insecta	Hymenoptera	Formicidae	Ecitoninae	Ecitonini		Eciton	lucanoides conquistador				-	-
Insecta	Hymenoptera	Formicidae	Ecitoninae	Ecitonini		Eciton	mexicanum	-/n			-	-
Insecta	Hymenoptera	Formicidae	Ecitoninae	Ecitonini		Eciton	vagans	-/n			-	-
Insecta	Hymenoptera	Formicidae	Ectatomminae	Ectatommini		Ectatomma	brunneum	-/-	-	-
Insecta	Hymenoptera	Formicidae	Formicinae	Lasiini		Euprenolepis	negrosensis		-			-
Insecta	Hymenoptera	Formicidae	Formicinae	Lasiini		Euprenolepis	sp.		-	-		-
Insecta	Hymenoptera	Formicidae	Myrmicinae	Basicerotini		Eurhopalothrix	philippina	-/-	-	-		-
Insecta	Hymenoptera	Formicidae	Myrmicinae	Myrmicini		Eutetramorium	sp.		-			-
Insecta	Hymenoptera	Formicidae	Dolichoderinae	Dolichoderini		Forelius	sp.		-			-
Insecta	Hymenoptera	Formicidae	Formicinae	Formicini		Formica	occulta	-/-	-	-		-
Insecta	Hymenoptera	Formicidae	Formicinae	Formicini		Formica	wheeleri	-/-	-	-		-
Insecta	Hymenoptera	Formicidae	Myrmicinae	Formicoxenini		Formicoxenus	provancheri	-/n	-	-		-
Insecta	Hymenoptera	Formicidae	Dolichoderinae	Dolichoderini		Froggattella	latispina	-/n	-	-		-
Insecta	Hymenoptera	Formicidae	Ectatomminae	Ectatommini		Gnamptogenys	sp.	-/-	-	-		-
Insecta	Hymenoptera	Formicidae	Ectatomminae	Ectatommini		Gnamptogenys	sp.	n/-	-	-		-
Insecta	Hymenoptera	Formicidae	Myrmicinae	Pheidolini		Goniomma	hispanicum	-/n	-	-		-
Insecta	Hymenoptera	Formicidae	Heteroponerinae	Heteroponerini		Heteroponera	microps	-/n	-	-
Insecta	Hymenoptera	Formicidae	Heteroponerinae	Heteroponerini		Heteroponera	panamensis	-/n	-	-		-
Insecta	Hymenoptera	Formicidae	Ponerinae	Ponerini		Hypoponera	inexorata		-	-		-
Insecta	Hymenoptera	Formicidae	Dolichoderinae	Dolichoderini		Iridomyrmex	spadius	-/n	-	?		-
Insecta	Hymenoptera	Formicidae	Ecitoninae	Ecitonini		Labidus	coecus	-/n			-	-
Insecta	Hymenoptera	Formicidae	Ecitoninae	Ecitonini		Labidus	praedator	-/n			-	-
Insecta	Hymenoptera	Formicidae	Ecitoninae	Ecitonini		Labidus	spec. (praedator or coecus)	+/n			-	-
Insecta	Hymenoptera	Formicidae	Ecitoninae	Ecitonini		Labidus	spininodis	-/-	-	-		-
Insecta	Hymenoptera	Formicidae	Formicinae	Lasiini		Lasius	alienus	-/-	-	-		+
Insecta	Hymenoptera	Formicidae	Leptanillinae	Leptanillini		Leptanilla	VB03		-			-
Insecta	Hymenoptera	Formicidae	Leptanillinae	Leptanillini		Leptanilla	VB04	-/n	-	-		-
Insecta	Hymenoptera	Formicidae	Leptanilloidinae	Leptanilloidini		Leptanilloides	mckennae	-/-	-	-		-
Insecta	Hymenoptera	Formicidae	Leptanilloidinae	Leptanilloidini		Leptanilloides	nomada	-/n	-	-		-
Insecta	Hymenoptera	Formicidae	Leptanilloidinae	Leptanilloidini		Leptanilloides	nubecula	-/n	-	-		-
Insecta	Hymenoptera	Formicidae	Leptanilloidinae	Leptanilloidini		Leptanilloides	undet.	-/n	-	-		-
Insecta	Hymenoptera	Formicidae	Ponerinae	Ponerini		Leptogenys	sp.	-/-	-	-		-
Insecta	Hymenoptera	Formicidae	Ponerinae	Ponerini		Leptogenys	sp.	-/n	-	-		-
Insecta	Hymenoptera	Formicidae	Ponerinae	Ponerini		Leptogenys	sp.	-/n	-	-		-
Insecta	Hymenoptera	Formicidae	Ponerinae	Ponerini		Leptogenys	sp.	-/n	-	-		-
Insecta	Hymenoptera	Formicidae	Ponerinae	Ponerini		Leptogenys	sp.	-/n	-	-		-
Insecta	Hymenoptera	Formicidae	Ponerinae	Ponerini		Leptogenys	sp.	n/-	-	-		-
Insecta	Hymenoptera	Formicidae	Ponerinae	Ponerini		Leptogenys	sp.	n/-	-	-		-
Insecta	Hymenoptera	Formicidae	Ponerinae	Ponerini		Leptogenys	sp.	n/-	-	-		-
Insecta	Hymenoptera	Formicidae	Ponerinae	Ponerini		Leptogenys	sp.	n/-	-	-		-
Insecta	Hymenoptera	Formicidae	Ponerinae	Ponerini		Leptogenys	sp.	n/-	?	-		-
Insecta	Hymenoptera	Formicidae	Ponerinae	Ponerini		Leptogenys	sp.	n/-	-	-		-
Insecta	Hymenoptera	Formicidae	Ponerinae	Ponerini		Leptogenys	sp.	n/-	-	-		-
Insecta	Hymenoptera	Formicidae	Ponerinae	Ponerini		Leptogenys	sp.		-			-
Insecta	Hymenoptera	Formicidae	Ponerinae	Ponerini		Leptogenys	sp.		-			-
Insecta	Hymenoptera	Formicidae	Ponerinae	Ponerini		Leptogenys	sp.		-	-		-
Insecta	Hymenoptera	Formicidae	Dolichoderinae	Dolichoderini		Leptomyrmex	sp.	-/n	-	-		-
Insecta	Hymenoptera	Formicidae	Myrmicinae	Formicoxenini		Leptothorax	rugatulus	-/-	-	-		-
Insecta	Hymenoptera	Formicidae	Myrmicinae	Formicoxenini		Leptothorax	sp.	-/n	-	-		-
Insecta	Hymenoptera	Formicidae	Dolichoderinae	Dolichoderini		Linepithema	keiteli	-/-	-	-		-
Insecta	Hymenoptera	Formicidae	Dolichoderinae	Dolichoderini		Liometopum	luctuosum	-/-	-	-		-
Insecta	Hymenoptera	Formicidae	Myrmicinae	Pheidolini		Lophomyrmex	sp.	-/n	-	-		-
Insecta	Hymenoptera	Formicidae	Myrmicinae	Pheidolini		Lophomyrmex	sp.	-/n	-	-		-
Insecta	Hymenoptera	Formicidae	Myrmicinae	Pheidolini		Lophomyrmex	sp.	-/n	-	-		-
Insecta	Hymenoptera	Formicidae	Myrmicinae	Pheidolini		Lophomyrmex	sp.	n/-	-	-
Insecta	Hymenoptera	Formicidae	Myrmicinae	Pheidolini		Lophomyrmex	sp.	n/-	-	-
Insecta	Hymenoptera	Formicidae	Myrmicinae	Pheidolini		Lophomyrmex	sp.		-	-		-
Insecta	Hymenoptera	Formicidae	Myrmicinae	Pheidolini		Lophomyrmex	sp.					-
Insecta	Hymenoptera	Formicidae	Myrmicinae	Pheidolini		Lophomyrmex	sp.					-
Insecta	Hymenoptera	Formicidae	Myrmicinae	Pheidolini		Lophomyrmex	striatulus	-/n	-	-		-
Insecta	Hymenoptera	Formicidae	Myrmicinae	Stenammini		Lordomyrma	sp.	-/n	-	-		-
Insecta	Hymenoptera	Formicidae	Myrmicinae	Stenammini		Mayriella	transfuga	-/-	-	-		-
Insecta	Hymenoptera	Formicidae	Myrmicinae	Solenopsidini		Megalomyrmex	latreillei	-/-	-	-		-
Insecta	Hymenoptera	Formicidae	Myrmicinae	Melissotarsini		Melissotarsus	sp.		-			-
Insecta	Hymenoptera	Formicidae	Formicinae	Melophorini		Melophorus	sp.10		-	-		-
Insecta	Hymenoptera	Formicidae	Formicinae	Melophorini		Melophorus	sp.2	-/n	-	-		-
Insecta	Hymenoptera	Formicidae	Myrmicinae	Meranoplini		Meranoplus	mayri	-/-	-	-		-
Insecta	Hymenoptera	Formicidae	Myrmicinae	Pheidolini		Messor	bouvieri	-/n	?	-		-
Insecta	Hymenoptera	Formicidae	Myrmicinae	Pheidolini		Messor	julianus	-/n	-	-		-
Insecta	Hymenoptera	Formicidae	Myrmicinae	Pheidolini		Messor	pergandei	-/n	-	-		-
Insecta	Hymenoptera	Formicidae	Myrmicinae	Metaponini		Metapone	madagascaria1	-/-	-	-		-
Insecta	Hymenoptera	Formicidae	Myrmicinae	Solenopsidini		Monomorium	chinense	n/-	-	-		-
Insecta	Hymenoptera	Formicidae	Myrmicinae	Solenopsidini		Monomorium	destructor	-/-	-	-		-
Insecta	Hymenoptera	Formicidae	Myrmicinae	Solenopsidini		Monomorium	floricola		-			-
Insecta	Hymenoptera	Formicidae	Ponerinae	Ponerini		Myopias	lobosa	-/-	-	-		-
Insecta	Hymenoptera	Formicidae	Amblyoponinae	Amblyoponini		Myopopone	castanea	-/-	-	-		-
Insecta	Hymenoptera	Formicidae	Myrmeciinae	Myrmeciini		Myrmecia	fulviculis	-/-	-	-
Insecta	Hymenoptera	Formicidae	Formicinae	Lasiini		Myrmecocystus	mexicanus	-/-	-	-		-
Insecta	Hymenoptera	Formicidae	Formicinae	Melophorini		Myrmecorhynchus	sp.		-	-
Insecta	Hymenoptera	Formicidae	Formicinae	Myrmelachistini		Myrmelachista	sp.	-/-	-	-
Insecta	Hymenoptera	Formicidae	Myrmicinae	Myrmicini		Myrmica	incompleta	-/-	?	-		+
Insecta	Hymenoptera	Formicidae	Myrmicinae	Myrmicariini		Myrmicaria	brunnea	-/-	-	-		-
Insecta	Hymenoptera	Formicidae	Myrmicinae	Myrmicariini		Myrmicaria	sp.	-/-	-	-		-
Insecta	Hymenoptera	Formicidae	Formicinae	Myrmoteratini		Myrmoteras	williamsi	-/-	-	-		-
Insecta	Hymenoptera	Formicidae	Amblyoponinae	Amblyoponini		Mystrium	rogeri		-			-
Insecta	Hymenoptera	Formicidae	Ecitoninae	Ecitonini		Neivamyrmex	carolinensis	-/n			+	+
Insecta	Hymenoptera	Formicidae	Ecitoninae	Ecitonini		Neivamyrmex	gibbatus	-/n			+	+
Insecta	Hymenoptera	Formicidae	Ecitoninae	Ecitonini		Neivamyrmex	harrisii	-/n			+	-
Insecta	Hymenoptera	Formicidae	Ecitoninae	Ecitonini		Neivamyrmex	nigrescens	-/-	-			-
Insecta	Hymenoptera	Formicidae	Ecitoninae	Ecitonini		Neivamyrmex	opacithorax	-/n			+	-
Insecta	Hymenoptera	Formicidae	Ecitoninae	Ecitonini		Neivamyrmex	pilosus	-/n			+	-
Insecta	Hymenoptera	Formicidae	Ecitoninae	Ecitonini		Neivamyrmex	rugulosus	-/-	-	-
Insecta	Hymenoptera	Formicidae	Ecitoninae	Ecitonini		Nomamyrmex	esenbecki	+/n	-	-		-
Insecta	Hymenoptera	Formicidae	Ecitoninae	Ecitonini		Nomamyrmex	hartigi	-/n			-	-
Insecta	Hymenoptera	Formicidae	Myrmeciinae	Prionomyrmecini		Nothomyrmecia	macrops	-/n		-		-
Insecta	Hymenoptera	Formicidae	Formicinae	Melophorini		Notonchus	sp.		-			-
Insecta	Hymenoptera	Formicidae	Dolichoderinae	Dolichoderini		Ochetellus	glaber	-/n	-	-		-
Insecta	Hymenoptera	Formicidae	Myrmicinae	Pheidolini		Ocymyrmex	picardi	-/-	-	-		-
Insecta	Hymenoptera	Formicidae	Ponerinae	Ponerini		Odontomachus	clarus		-	-		-
Insecta	Hymenoptera	Formicidae	Ponerinae	Ponerini		Odontomachus	sp.	-/n	-	-		-
Insecta	Hymenoptera	Formicidae	Ponerinae	Ponerini		Odontomachus	sp.	-/n	-	-		-
Insecta	Hymenoptera	Formicidae	Ponerinae	Ponerini		Odontomachus	sp.	n/-	-	?		-
Insecta	Hymenoptera	Formicidae	Ponerinae	Ponerini		Odontomachus	sp.		-	-		-
Insecta	Hymenoptera	Formicidae	Ponerinae	Ponerini		Odontoponera	denticulata	n/-	-	-		-
Insecta	Hymenoptera	Formicidae	Ponerinae	Ponerini		Odontoponera	sp.	-/n	-	?		-
Insecta	Hymenoptera	Formicidae	Ponerinae	Ponerini		Odontoponera	sp.	-/n	-	-		-
Insecta	Hymenoptera	Formicidae	Ponerinae	Ponerini		Odontoponera	transversa	-/-	-	-		-
Insecta	Hymenoptera	Formicidae	Formicinae	Oecophyllini		Oecophylla	smaragdina	-/-	-	-		-
Insecta	Hymenoptera	Formicidae	Myrmicinae	Pheidologetonini		Oligomyrmex	sp.	-/-	-	-		-
Insecta	Hymenoptera	Formicidae	Myrmicinae	Pheidologetonini		Oligomyrmex	sp.	n/-	-	-		-
Insecta	Hymenoptera	Formicidae	Myrmicinae	Pheidologetonini		Oligomyrmex	sp.		-			-
Insecta	Hymenoptera	Formicidae	Myrmicinae	Pheidologetonini		Oligomyrmex	sp.		-			-
Insecta	Hymenoptera	Formicidae	Myrmicinae	Pheidologetonini		Oligomyrmex	sp.		-	-		-
Insecta	Hymenoptera	Formicidae	Myrmicinae	Pheidologetonini		Oligomyrmex	sp.		-			?
Insecta	Hymenoptera	Formicidae	Amblyoponinae	Amblyoponini		Onychomyrmex	hedleyi					-
Insecta	Hymenoptera	Formicidae	Formicinae	Camponotini		Opisthopsis	sp.	-/n	-	-		-
Insecta	Hymenoptera	Formicidae	Myrmicinae	Pheidolini		Oxyopomyrmex	insularis	-/n	-	-		-
Insecta	Hymenoptera	Formicidae	Ponerinae	Ponerini		Pachycondyla	astuta	n/-	-	-		-
Insecta	Hymenoptera	Formicidae	Ponerinae	Ponerini		Pachycondyla	sp.	-/n	-	-		-
Insecta	Hymenoptera	Formicidae	Ponerinae	Ponerini		Pachycondyla	sp.	n/-	-	-		?
Insecta	Hymenoptera	Formicidae	Ponerinae	Ponerini		Pachycondyla	stigma	-/-	-	-		-
Insecta	Hymenoptera	Formicidae	Dolichoderinae	Dolichoderini		Papyrius	sp.	-/n	-	-		-
Insecta	Hymenoptera	Formicidae	Paraponerinae	Paraponerini		Paraponera	clavata	-/-	-	-
Insecta	Hymenoptera	Formicidae	Formicinae	Plagiolepidini		Paratrechina	sp.	-/-	-	-
Insecta	Hymenoptera	Formicidae	Myrmicinae	Pheidolini		Pheidole	absurda					-
Insecta	Hymenoptera	Formicidae	Myrmicinae	Pheidolini		Pheidole	adrianoi		-			-
Insecta	Hymenoptera	Formicidae	Myrmicinae	Pheidolini		Pheidole	barbata					-
Insecta	Hymenoptera	Formicidae	Myrmicinae	Pheidolini		Pheidole	biconstricta					-
Insecta	Hymenoptera	Formicidae	Myrmicinae	Pheidolini		Pheidole	bilimeki					-
Insecta	Hymenoptera	Formicidae	Myrmicinae	Pheidolini		Pheidole	browni					-
Insecta	Hymenoptera	Formicidae	Myrmicinae	Pheidolini		Pheidole	californica					-
Insecta	Hymenoptera	Formicidae	Myrmicinae	Pheidolini		Pheidole	caltrop					-
Insecta	Hymenoptera	Formicidae	Myrmicinae	Pheidolini		Pheidole	cocciphaga					-
Insecta	Hymenoptera	Formicidae	Myrmicinae	Pheidolini		Pheidole	cockerelli		-			-
Insecta	Hymenoptera	Formicidae	Myrmicinae	Pheidolini		Pheidole	coloradensis (Syn. of pilifera)		-			-
Insecta	Hymenoptera	Formicidae	Myrmicinae	Pheidolini		Pheidole	desertorium		-	-
Insecta	Hymenoptera	Formicidae	Myrmicinae	Pheidolini		Pheidole	diana					-
Insecta	Hymenoptera	Formicidae	Myrmicinae	Pheidolini		Pheidole	diversipilosa		-			-
Insecta	Hymenoptera	Formicidae	Myrmicinae	Pheidolini		Pheidole	dossena					-
Insecta	Hymenoptera	Formicidae	Myrmicinae	Pheidolini		Pheidole	dugasi		-			-
Insecta	Hymenoptera	Formicidae	Myrmicinae	Pheidolini		Pheidole	elisae	n/-	-	-		-
Insecta	Hymenoptera	Formicidae	Myrmicinae	Pheidolini		Pheidole	erratilis					-
Insecta	Hymenoptera	Formicidae	Myrmicinae	Pheidolini		Pheidole	fimbriata					-
Insecta	Hymenoptera	Formicidae	Myrmicinae	Pheidolini		Pheidole	fiorii					-
Insecta	Hymenoptera	Formicidae	Myrmicinae	Pheidolini		Pheidole	flavens					-
Insecta	Hymenoptera	Formicidae	Myrmicinae	Pheidolini		Pheidole	floridana		-
Insecta	Hymenoptera	Formicidae	Myrmicinae	Pheidolini		Pheidole	gatesi		-
Insecta	Hymenoptera	Formicidae	Myrmicinae	Pheidolini		Pheidole	indagatrix					-
Insecta	Hymenoptera	Formicidae	Myrmicinae	Pheidolini		Pheidole	innupta (Syn. of alfaroi)					-
Insecta	Hymenoptera	Formicidae	Myrmicinae	Pheidolini		Pheidole	jelskii		-			-
Insecta	Hymenoptera	Formicidae	Myrmicinae	Pheidolini		Pheidole	laselva					-
Insecta	Hymenoptera	Formicidae	Myrmicinae	Pheidolini		Pheidole	laticornis					-
Insecta	Hymenoptera	Formicidae	Myrmicinae	Pheidolini		Pheidole	longipes	n/-	-	-		-
Insecta	Hymenoptera	Formicidae	Myrmicinae	Pheidolini		Pheidole	micula		-			-
Insecta	Hymenoptera	Formicidae	Myrmicinae	Pheidolini		Pheidole	minutula					-
Insecta	Hymenoptera	Formicidae	Myrmicinae	Pheidolini		Pheidole	nitella					-
Insecta	Hymenoptera	Formicidae	Myrmicinae	Pheidolini		Pheidole	nitidicollis					-
Insecta	Hymenoptera	Formicidae	Myrmicinae	Pheidolini		Pheidole	obscurithorax					-
Insecta	Hymenoptera	Formicidae	Myrmicinae	Pheidolini		Pheidole	obtusospinosa		-			-
Insecta	Hymenoptera	Formicidae	Myrmicinae	Pheidolini		Pheidole	plagiaria	n/-	-	-		-
Insecta	Hymenoptera	Formicidae	Myrmicinae	Pheidolini		Pheidole	planifrons	n/-	-	-		-
Insecta	Hymenoptera	Formicidae	Myrmicinae	Pheidolini		Pheidole	plinii	n/-	-	-		-
Insecta	Hymenoptera	Formicidae	Myrmicinae	Pheidolini		Pheidole	prostrata					-
Insecta	Hymenoptera	Formicidae	Myrmicinae	Pheidolini		Pheidole	quadrensis		-			-
Insecta	Hymenoptera	Formicidae	Myrmicinae	Pheidolini		Pheidole	rhea	-/-	-	-		-
Insecta	Hymenoptera	Formicidae	Myrmicinae	Pheidolini		Pheidole	rhinoceros					-
Insecta	Hymenoptera	Formicidae	Myrmicinae	Pheidolini		Pheidole	rugulosa					-
Insecta	Hymenoptera	Formicidae	Myrmicinae	Pheidolini		Pheidole	sagittaria					-
Insecta	Hymenoptera	Formicidae	Myrmicinae	Pheidolini		Pheidole	sauberi	n/-	-	-		-
Insecta	Hymenoptera	Formicidae	Myrmicinae	Pheidolini		Pheidole	sciophila					-
Insecta	Hymenoptera	Formicidae	Myrmicinae	Pheidolini		Pheidole	sensitiva					-
Insecta	Hymenoptera	Formicidae	Myrmicinae	Pheidolini		Pheidole	sitiens		-			-
Insecta	Hymenoptera	Formicidae	Myrmicinae	Pheidolini		Pheidole	soritis		-			+
Insecta	Hymenoptera	Formicidae	Myrmicinae	Pheidolini		Pheidole	sp.	-/n	-	-		-
Insecta	Hymenoptera	Formicidae	Myrmicinae	Pheidolini		Pheidole	sp.	n/-	-	-		-
Insecta	Hymenoptera	Formicidae	Myrmicinae	Pheidolini		Pheidole	sp.	n/-	-	-		-
Insecta	Hymenoptera	Formicidae	Myrmicinae	Pheidolini		Pheidole	sp.	n/-	-	-		?
Insecta	Hymenoptera	Formicidae	Myrmicinae	Pheidolini		Pheidole	sp.	n/-	-	-		+
Insecta	Hymenoptera	Formicidae	Myrmicinae	Pheidolini		Pheidole	sp.		-			-
Insecta	Hymenoptera	Formicidae	Myrmicinae	Pheidolini		Pheidole	sp.		-			-
Insecta	Hymenoptera	Formicidae	Myrmicinae	Pheidolini		Pheidole	sp.		-			-
Insecta	Hymenoptera	Formicidae	Myrmicinae	Pheidolini		Pheidole	sp.		-			-
Insecta	Hymenoptera	Formicidae	Myrmicinae	Pheidolini		Pheidole	sp.		-			-
Insecta	Hymenoptera	Formicidae	Myrmicinae	Pheidolini		Pheidole	sp.		-			-
Insecta	Hymenoptera	Formicidae	Myrmicinae	Pheidolini		Pheidole	sp.		-	-		-
Insecta	Hymenoptera	Formicidae	Myrmicinae	Pheidolini		Pheidole	sp.		-			?
Insecta	Hymenoptera	Formicidae	Myrmicinae	Pheidolini		Pheidole	sp. BCA-01	-/-	-			-
Insecta	Hymenoptera	Formicidae	Myrmicinae	Pheidolini		Pheidole	sp. BCA-04		?			-
Insecta	Hymenoptera	Formicidae	Myrmicinae	Pheidolini		Pheidole	striaticeps					-
Insecta	Hymenoptera	Formicidae	Myrmicinae	Pheidolini		Pheidole	subarmata					-
Insecta	Hymenoptera	Formicidae	Myrmicinae	Pheidolini		Pheidole	truncula					-
Insecta	Hymenoptera	Formicidae	Myrmicinae	Pheidolini		Pheidole	tucsonica (Syn. of gilverscens)			-		-
Insecta	Hymenoptera	Formicidae	Myrmicinae	Pheidolini		Pheidole	vallicola		-			-
Insecta	Hymenoptera	Formicidae	Myrmicinae	Pheidolini		Pheidole	violacea					-
Insecta	Hymenoptera	Formicidae	Myrmicinae	Pheidolini		Pheidole	vistana					-
Insecta	Hymenoptera	Formicidae	Myrmicinae	Pheidolini		Pheidole	xerophila		-			-
Insecta	Hymenoptera	Formicidae	Myrmicinae	Pheidologetonini		Pheidologeton	sp.		-
Insecta	Hymenoptera	Formicidae	Dolichoderinae	Dolichoderini		Philidris	cordatus	-/n	-	-		-
Insecta	Hymenoptera	Formicidae	Dolichoderinae	Dolichoderini		Philidris	sp.	-/n	-	-		-
Insecta	Hymenoptera	Formicidae	Dolichoderinae	Dolichoderini		Philidris	sp.	-/n	-	-		-
Insecta	Hymenoptera	Formicidae	Dolichoderinae	Dolichoderini		Philidris	sp.	n/-	?	-		-
Insecta	Hymenoptera	Formicidae	Dolichoderinae	Dolichoderini		Philidris	sp.		-	-		-
Insecta	Hymenoptera	Formicidae	Dolichoderinae	Dolichoderini		Philidris	sp.		-	-		-
Insecta	Hymenoptera	Formicidae	Formicinae	Plagiolepidini		Plagiolepis	sp.		-			-
Insecta	Hymenoptera	Formicidae	Ponerinae	Platythyreini		Platythyrea	bicuspis		-			-
Insecta	Hymenoptera	Formicidae	Ponerinae	Platythyreini		Platythyrea	punctata	-/-	-	-		-
Insecta	Hymenoptera	Formicidae	Myrmicinae	Formicoxenini		Podomyrma	sp.	-/n	-	-		-
Insecta	Hymenoptera	Formicidae	Myrmicinae	Myrmicini		Pogonomyrmex	maricopa		-	-
Insecta	Hymenoptera	Formicidae	Formicinae	Formicini		Polyergus	breviceps	-/-	-	-
Insecta	Hymenoptera	Formicidae	Formicinae	Camponotini		Polyrhachis	abbreviata				-	-*
Insecta	Hymenoptera	Formicidae	Formicinae	Camponotini		Polyrhachis	ammon				+	-*
Insecta	Hymenoptera	Formicidae	Formicinae	Camponotini		Polyrhachis	argentosa				-	-*
Insecta	Hymenoptera	Formicidae	Formicinae	Camponotini		Polyrhachis	armata	n/-	-	-		-*
Insecta	Hymenoptera	Formicidae	Formicinae	Camponotini		Polyrhachis	aurea				-	-*
Insecta	Hymenoptera	Formicidae	Formicinae	Camponotini		Polyrhachis	australis				-	-*
Insecta	Hymenoptera	Formicidae	Formicinae	Camponotini		Polyrhachis	brevinoda				-	-*
Insecta	Hymenoptera	Formicidae	Formicinae	Camponotini		Polyrhachis	cleopatra				+	-*
Insecta	Hymenoptera	Formicidae	Formicinae	Camponotini		Polyrhachis	cupreata				-	-*
Insecta	Hymenoptera	Formicidae	Formicinae	Camponotini		Polyrhachis	flavibasis				+	-*
Insecta	Hymenoptera	Formicidae	Formicinae	Camponotini		Polyrhachis	foreli				-	-*
Insecta	Hymenoptera	Formicidae	Formicinae	Camponotini		Polyrhachis	hookeri				-	+*
Insecta	Hymenoptera	Formicidae	Formicinae	Camponotini		Polyrhachis	mackayi				-	-*
Insecta	Hymenoptera	Formicidae	Formicinae	Camponotini		Polyrhachis	monteithi				-	-*
Insecta	Hymenoptera	Formicidae	Formicinae	Camponotini		Polyrhachis	ornata				-	+*
Insecta	Hymenoptera	Formicidae	Formicinae	Camponotini		Polyrhachis	robsoni				-	+*
Insecta	Hymenoptera	Formicidae	Formicinae	Camponotini		Polyrhachis	rufifemur				+	-*
Insecta	Hymenoptera	Formicidae	Formicinae	Camponotini		Polyrhachis	senilis				-	-*
Insecta	Hymenoptera	Formicidae	Formicinae	Camponotini		Polyrhachis	sokolova				-	+*
Insecta	Hymenoptera	Formicidae	Formicinae	Camponotini		Polyrhachis	sp.		-			-*
Insecta	Hymenoptera	Formicidae	Formicinae	Camponotini		Polyrhachis	sp.		-			-*
Insecta	Hymenoptera	Formicidae	Formicinae	Camponotini		Polyrhachis	sp.		-	-		-*
Insecta	Hymenoptera	Formicidae	Formicinae	Camponotini		Polyrhachis	sp.				-	-*
Insecta	Hymenoptera	Formicidae	Formicinae	Camponotini		Polyrhachis	sp.				+	-*
Insecta	Hymenoptera	Formicidae	Formicinae	Camponotini		Polyrhachis	sp.				-	+*
Insecta	Hymenoptera	Formicidae	Formicinae	Camponotini		Polyrhachis	sp.				-	+*
Insecta	Hymenoptera	Formicidae	Formicinae	Camponotini		Polyrhachis	trapezoidea				-	-*
Insecta	Hymenoptera	Formicidae	Formicinae	Camponotini		Polyrhachis	turneri				-	-*
Insecta	Hymenoptera	Formicidae	Formicinae	Camponotini		Polyrhachis	vindex	-/-	-	-		-*
Insecta	Hymenoptera	Formicidae	Ponerinae	Ponerini		Ponera	sp.	n/-	-	-
Insecta	Hymenoptera	Formicidae	Formicinae	Lasiini		Prenolepis	imparis	-/-	-	-		-
Insecta	Hymenoptera	Formicidae	Amblyoponinae	Amblyoponini		Prionopelta	sp.2		-			-
Insecta	Hymenoptera	Formicidae	Myrmicinae	Myrmecinini		Pristomyrmex	sp.	-/-	-	-		-
Insecta	Hymenoptera	Formicidae	Myrmicinae	Stenammini		Proatta	butteli	-/n	-	-		-
Insecta	Hymenoptera	Formicidae	Proceratiinae	Probolomyrmecini		Probolomyrmex	sp.		-			-
Insecta	Hymenoptera	Formicidae	Proceratiinae	Proceratiini		Proceratium	sp.1		-
Insecta	Hymenoptera	Formicidae	Myrmicinae	Cephalotini		Procryptocerus	batesi	n/-	-	-		-
Insecta	Hymenoptera	Formicidae	Formicinae	Formicini		Proformica	nasuta	-/n	-	-		-
Insecta	Hymenoptera	Formicidae	Formicinae	Melophorini		Prolasius	QM.3	-/n	-	-		-
Insecta	Hymenoptera	Formicidae	Leptanillinae	Anomalomyrmini		Protanilla	sp.	-/n	?	-		-
Insecta	Hymenoptera	Formicidae	Formicinae	Lasiini		Pseudolasius	sp.	n/-	-	-		-
Insecta	Hymenoptera	Formicidae	Formicinae	Lasiini		Pseudolasius	sp.		-	-		-
Insecta	Hymenoptera	Formicidae	Formicinae	Lasiini		Pseudolasius	typhlops	-/-	-	-		-
Insecta	Hymenoptera	Formicidae	Pseudomyrmecinae	Pseudomyrmecini		Pseudomyrmex	apache	-/-	-	-		-
Insecta	Hymenoptera	Formicidae	Myrmicinae	Dacetonini		Pyramica	pulchella	-/n	-	-		-
Insecta	Hymenoptera	Formicidae	Myrmicinae	Melissotarsini		Rhopalomastix	janeti	-/n	-	-		-
Insecta	Hymenoptera	Formicidae	Myrmicinae	Melissotarsini		Rhopalomastix	sp.	-/n	-	-		-
Insecta	Hymenoptera	Formicidae	Myrmicinae	Tetramoriini		Rhoptromyrmex	sp.	-/-	-	-		-
Insecta	Hymenoptera	Formicidae	Ectatomminae	Ectatommini		Rhytidoponera	metallica	-/n	-	-		-
Insecta	Hymenoptera	Formicidae	Myrmicinae	Attini		Sericomyrmex	sp.	-/-	-	-		-
Insecta	Hymenoptera	Formicidae	Myrmicinae	Solenopsidini		Solenopsis	invicta		-			-
Insecta	Hymenoptera	Formicidae	Myrmicinae	Solenopsidini		Solenopsis	sp.	n/-	-	-		-
Insecta	Hymenoptera	Formicidae	Myrmicinae	Solenopsidini		Solenopsis	sp.	n/-	-	-		-
Insecta	Hymenoptera	Formicidae	Cerapachyinae	Cerapachyini		Sphinctomyrmex	sp.	-/n	-	-
Insecta	Hymenoptera	Formicidae	Myrmicinae	Stenammini		Stenamma	snellingi	-/-	-	-		-
Insecta	Hymenoptera	Formicidae	Formicinae	Plagiolepidini		Stigmacros	QM.1					-
Insecta	Hymenoptera	Formicidae	Formicinae	Plagiolepidini		Stigmacros	QM.3					-
Insecta	Hymenoptera	Formicidae	Myrmicinae	Dacetonini		Strumigenys	sp.	-/-	-	-		-
Insecta	Hymenoptera	Formicidae	Dolichoderinae	Dolichoderini		Tapinoma	opacum	-/-	-	-		-
Insecta	Hymenoptera	Formicidae	Agroecomyrmecinae	Agroecomyrmecini		Tatuidris	tatusia	-/n	-	-
Insecta	Hymenoptera	Formicidae	Dolichoderinae	Dolichoderini		Technomyrmex	albipes	+/n	-	?		-
Insecta	Hymenoptera	Formicidae	Dolichoderinae	Dolichoderini		Technomyrmex	sp.		-			-
Insecta	Hymenoptera	Formicidae	Dolichoderinae	Dolichoderini		Technomyrmex	sp.		-			-
Insecta	Hymenoptera	Formicidae	Dolichoderinae	Dolichoderini		Technomyrmex	sp.		-			-
Insecta	Hymenoptera	Formicidae	Myrmicinae	Formicoxenini		Temnothorax	tricarinatus	-/-	-	-		-
Insecta	Hymenoptera	Formicidae	Myrmicinae	Formicoxenini		Terataner	sp.		-			-
Insecta	Hymenoptera	Formicidae	Myrmicinae	Tetramoriini		Tetramorium	hispidum	-/-	-	-		-
Insecta	Hymenoptera	Formicidae	Myrmicinae	Tetramoriini		Tetramorium	sp.	-/n	-	-		-
Insecta	Hymenoptera	Formicidae	Myrmicinae	Tetramoriini		Tetramorium	sp.	-/n	-	-		-
Insecta	Hymenoptera	Formicidae	Myrmicinae	Tetramoriini		Tetramorium	sp.	-/n	-	?		-
Insecta	Hymenoptera	Formicidae	Pseudomyrmecinae	Pseudomyrmecini		Tetraponera	sp.	-/-	-	-		-
Insecta	Hymenoptera	Formicidae	Ponerinae	Ponerini		Trachymesopus (Pachycondyla)	darwinii	-/n	-	-		-
Insecta	Hymenoptera	Formicidae	Myrmicinae	Attini		Trachymyrmex	jamaicensis		-	-		+
Insecta	Hymenoptera	Formicidae	Myrmicinae	Ochetomyrmecini		Tranopelta	subterranea	-/-	-	-		-
Insecta	Hymenoptera	Formicidae	Ectatomminae	Typhlomyrmecini		Typhlomyrmex	rogenhoferi		-			-
Insecta	Hymenoptera	Formicidae	Myrmicinae	Metaponini		Vollenhovia	sp.	-/-	-	-		+
Insecta	Hymenoptera	Formicidae	Myrmicinae	Metaponini		Vollenhovia	sp.		-	-		+
Insecta	Hymenoptera	Formicidae	Myrmicinae	Blepharidattini		Wasmannia	sp.	-/-	-	-		-
Insecta	Hymenoptera	Formicidae	Myrmicinae	Formicoxenini		Xenomyrmex	floridenus	-/n	?	-		-
Insecta	Hymenoptera	Formicidae	Cerapachyinae	Cerapachyini		Yunodorylus (Cerapachys)	sexspinus	-/n	-	-		-
Insecta	Hymenoptera	Formicidae	Cerapachyinae	Cerapachyini		Yunodorylus (Cerapachys)	sp.	-/n	-	-		-
Insecta	Lepidoptera	Callidulidae	Callidulinae			Callidula	sakuni	-/n	-	-	+	-
Insecta	Lepidoptera	Castniidae	Castniinae	Synimonini		Synemon	phaeoptila	-/n	-	-	-	-
Insecta	Lepidoptera	Drepanidae	Drepaninae			Canucha	specularis	-/n	-	-	?	-
Insecta	Lepidoptera	Hedylidae				Macrosoma	rubedinaria	-/n	-	-	+	-
Insecta	Lepidoptera	Hesperiidae	Coeliadinae			Hasora	sp.	-/n	-	-	-	-
Insecta	Lepidoptera	Hesperiidae	Eudaminae			Urbanus	sp.	-/n	-	-	+	?
Insecta	Lepidoptera	Hesperiidae	Euschemoninae			Euschemon	rafflesia	-/n	-	-	-	-
Insecta	Lepidoptera	Hesperiidae	Hesperiinae	Aeromachini		Halpe	porus	-/n	-	-	-	-
Insecta	Lepidoptera	Hesperiidae	Hesperiinae	Erionotini		Ancistroides	gemmifer	-/n	-	-	-	-
Insecta	Lepidoptera	Hesperiidae	Hesperiinae	Hesperiini		Ochlodes	venata	-/n		-	+	-
Insecta	Lepidoptera	Hesperiidae	Hesperiinae	Moncini		Vettius	pica	-/n	-	-	+	-
Insecta	Lepidoptera	Hesperiidae	Hesperiinae	Taractrocerini		Suniana	sunias	-/n	-	-	+	-
Insecta	Lepidoptera	Hesperiidae	Heteropterinae			Carterocephalus	palaemon	-/n	-	?	+	-
Insecta	Lepidoptera	Hesperiidae	Pyrginae	Carcharodini		Carcharodus	alceae	-/n	-	-	+	-
Insecta	Lepidoptera	Hesperiidae	Pyrginae	Celaenorrhinini		Sarangesa	phidyle	-/n	-	-	-	?
Insecta	Lepidoptera	Hesperiidae	Pyrginae	Erynini		Erynnis	tages	-/n	-	-	+	-
Insecta	Lepidoptera	Hesperiidae	Pyrginae	Pyrgini		Pyrgus	oreus?	-/n	-	-	-	?
Insecta	Lepidoptera	Hesperiidae	Pyrginae	Pyrrhopygini	Pyrrhopyna	Mimoniades	baroni	-/n	-	?	-	-
Insecta	Lepidoptera	Hesperiidae	Pyrginae	Tagiadini		Tagiades	calligana	-/n	-	-
Insecta	Lepidoptera	Hesperiidae	Trapezitinae			Trapezites	eliena	-/n	-	-	-	+
Insecta	Lepidoptera	Lycaenidae	Curetinae			Curetis	bulis	-/n	-	-		-
Insecta	Lepidoptera	Lycaenidae	Curetinae			Curetis	sperthis	-/n		-
Insecta	Lepidoptera	Lycaenidae	Lycaeninae	Heliophorini		Heliophorus	kiana	-/n		-		-
Insecta	Lepidoptera	Lycaenidae	Lycaeninae	Lycaeini		Lycaena	arota	-/n	-	-		-
Insecta	Lepidoptera	Lycaenidae	Lycaeninae	Lycaeini		Thersamonia	thersamon	-/n		-		-
Insecta	Lepidoptera	Lycaenidae	Miletinae	Lachnocnemini		Lachnocnema	divergens	-/n		-
Insecta	Lepidoptera	Lycaenidae	Miletinae	Lachnocnemini		Thestor	swanepoeli	-/n		-
Insecta	Lepidoptera	Lycaenidae	Miletinae	Liphyrini		Aslauga	aura	-/n		-		-
Insecta	Lepidoptera	Lycaenidae	Miletinae	Liphyrini		Liphyra	brassolis	-/n	-	-		-
Insecta	Lepidoptera	Lycaenidae	Miletinae	Liphyrini		Euliphyra	hewitsoni	-/n		-
Insecta	Lepidoptera	Lycaenidae	Miletinae	Miletini		Miletus	gallus	-/n		-
Insecta	Lepidoptera	Lycaenidae	Miletinae	Miletini		Logania	malayica	-/n	-	-		-
Insecta	Lepidoptera	Lycaenidae	Miletinae	Miletini		Allotinus	nicholsi	-/n		-		-
Insecta	Lepidoptera	Lycaenidae	Miletinae	Miletini	Megalopalpus	Megalopalpus	zymna	-/n		-
Insecta	Lepidoptera	Lycaenidae	Miletinae	Spalgini		Spalgis	epius	-/n		-		-
Insecta	Lepidoptera	Lycaenidae	Miletinae	Spalgini		Spalgis	lemolea	-/n		-		-
Insecta	Lepidoptera	Lycaenidae	Polyommatinae	Candalidini		Nesolycaena	albosericea	-/n	-	-		-
Insecta	Lepidoptera	Lycaenidae	Polyommatinae	Candalidini		Zetona	delospilia	-/n		-
Insecta	Lepidoptera	Lycaenidae	Polyommatinae	Lycaenesthini		Anthene	emolus	-/n	-	-		-
Insecta	Lepidoptera	Lycaenidae	Polyommatinae	Lycaenesthini		Triclema	hades	-/n		-		-
Insecta	Lepidoptera	Lycaenidae	Polyommatinae	Lycaenesthini		Cupidesthes	lithas	-/n		-		-
Insecta	Lepidoptera	Lycaenidae	Polyommatinae	Niphandini		Niphanda	fusca	-/n		-		-
Insecta	Lepidoptera	Lycaenidae	Polyommatinae	Polyommatini	Actizera	Actizera	lucida	-/n		-	-
Insecta	Lepidoptera	Lycaenidae	Polyommatinae	Polyommatini	Azanus	Azanus	mirza	-/n		-
Insecta	Lepidoptera	Lycaenidae	Polyommatinae	Polyommatini	Cacryeus	Cacyreus	marshalli	-/n		-
Insecta	Lepidoptera	Lycaenidae	Polyommatinae	Polyommatini	Cupidopsis	Cupidopsis	cissus	-/n		-
Insecta	Lepidoptera	Lycaenidae	Polyommatinae	Polyommatini	Eicochrysops	Eicochrysops	hippocrates	-/n		-
Insecta	Lepidoptera	Lycaenidae	Polyommatinae	Polyommatini	Euchrysops	Euchrysops	cnejus	-/n	-	-	-	-
Insecta	Lepidoptera	Lycaenidae	Polyommatinae	Polyommatini	Euchrysops	Euchrysops	dolorosa	-/n	-	-	-	-
Insecta	Lepidoptera	Lycaenidae	Polyommatinae	Polyommatini	Euchrysops	Euchrysops	katangae	-/n	-	-	-	-
Insecta	Lepidoptera	Lycaenidae	Polyommatinae	Polyommatini	Euchrysops	Euchrysops	malathana	-/n	-	-	-	-
Insecta	Lepidoptera	Lycaenidae	Polyommatinae	Polyommatini	Euchrysops	Euchrysops	osiris	-/n	-	-	-	-
Insecta	Lepidoptera	Lycaenidae	Polyommatinae	Polyommatini	Euchrysops	Euchrysops	pandava	-/n	-	-	-	-
Insecta	Lepidoptera	Lycaenidae	Polyommatinae	Polyommatini	Euchrysops	Lepidochrysops	aethiopica	-/n	-	-	-	-
Insecta	Lepidoptera	Lycaenidae	Polyommatinae	Polyommatini	Euchrysops	Lepidochrysops	ansorgei	-/n	-	-	+	-
Insecta	Lepidoptera	Lycaenidae	Polyommatinae	Polyommatini	Euchrysops	Lepidochrysops	asteris	-/n	-	-	-	-
Insecta	Lepidoptera	Lycaenidae	Polyommatinae	Polyommatini	Euchrysops	Lepidochrysops	australis	-/n	-	-	-	-
Insecta	Lepidoptera	Lycaenidae	Polyommatinae	Polyommatini	Euchrysops	Lepidochrysops	cinerea	-/n	-	-	?	-
Insecta	Lepidoptera	Lycaenidae	Polyommatinae	Polyommatini	Euchrysops	Lepidochrysops	dukei	-/n	-	-	+	-
Insecta	Lepidoptera	Lycaenidae	Polyommatinae	Polyommatini	Euchrysops	Lepidochrysops	erici	-/n	-	-	+	-
Insecta	Lepidoptera	Lycaenidae	Polyommatinae	Polyommatini	Euchrysops	Lepidochrysops	evae	-/n	-	-	-	-
Insecta	Lepidoptera	Lycaenidae	Polyommatinae	Polyommatini	Euchrysops	Lepidochrysops	glauca	-/n	-	-	-	-
Insecta	Lepidoptera	Lycaenidae	Polyommatinae	Polyommatini	Euchrysops	Lepidochrysops	heathi	-/n	-	?	-	-
Insecta	Lepidoptera	Lycaenidae	Polyommatinae	Polyommatini	Euchrysops	Lepidochrysops	jamesi	-/n	-	-	+	-
Insecta	Lepidoptera	Lycaenidae	Polyommatinae	Polyommatini	Euchrysops	Lepidochrysops	littoralis	-/n	-	-	-	-
Insecta	Lepidoptera	Lycaenidae	Polyommatinae	Polyommatini	Euchrysops	Lepidochrysops	michaeli	-/n	-	-	+	-
Insecta	Lepidoptera	Lycaenidae	Polyommatinae	Polyommatini	Euchrysops	Lepidochrysops	miniata	-/n	-	-	-	-
Insecta	Lepidoptera	Lycaenidae	Polyommatinae	Polyommatini	Euchrysops	Lepidochrysops	oreas	-/n	-	-	-	-
Insecta	Lepidoptera	Lycaenidae	Polyommatinae	Polyommatini	Euchrysops	Lepidochrysops	ortygia	-/n	-	-	-	-
Insecta	Lepidoptera	Lycaenidae	Polyommatinae	Polyommatini	Euchrysops	Lepidochrysops	pampolis	-/n	-	-	+	-
Insecta	Lepidoptera	Lycaenidae	Polyommatinae	Polyommatini	Euchrysops	Lepidochrysops	patricia	-/n	-	-	-	-
Insecta	Lepidoptera	Lycaenidae	Polyommatinae	Polyommatini	Euchrysops	Lepidochrysops	plebeja	-/n	-	-	-	-
Insecta	Lepidoptera	Lycaenidae	Polyommatinae	Polyommatini	Euchrysops	Lepidochrysops	robertsoni	-/n	-	?	+	-
Insecta	Lepidoptera	Lycaenidae	Polyommatinae	Polyommatini	Euchrysops	Lepidochrysops	scotios	-/n	-	-	+	-
Insecta	Lepidoptera	Lycaenidae	Polyommatinae	Polyommatini	Euchrysops	Lepidochrysops	swartbergensis	-/n	-	-	-	-
Insecta	Lepidoptera	Lycaenidae	Polyommatinae	Polyommatini	Euchrysops	Lepidochrysops	variabilis	-/n	-	-	+	-
Insecta	Lepidoptera	Lycaenidae	Polyommatinae	Polyommatini	Euchrysops	Lepidochrysops	yvonnae	-/n	-	-	-	-
Insecta	Lepidoptera	Lycaenidae	Polyommatinae	Polyommatini	Famegana	Famegana	alsulus	-/n	-	-		-
Insecta	Lepidoptera	Lycaenidae	Polyommatinae	Polyommatini	Jamides	Jamides	alecto	-/n	?	-
Insecta	Lepidoptera	Lycaenidae	Polyommatinae	Polyommatini	Lampides	Lampides	boeticus	-/n		-		-
Insecta	Lepidoptera	Lycaenidae	Polyommatinae	Polyommatini	Leptotes	Leptotes	marina	-/n	-	-		-
Insecta	Lepidoptera	Lycaenidae	Polyommatinae	Polyommatini	Lycaenopsis	Lycaenopsis	haraldus	-/n		-		-
Insecta	Lepidoptera	Lycaenidae	Polyommatinae	Polyommatini	Nacaduba	Nacaduba	angusta	-/n		-		-
Insecta	Lepidoptera	Lycaenidae	Polyommatinae	Polyommatini	Petrelaea	Pseudonacaduba	aethiops	-/n		-
Insecta	Lepidoptera	Lycaenidae	Polyommatinae	Polyommatini	Phlyaria	Phlyaria	cyara	-/n	-	-		-
Insecta	Lepidoptera	Lycaenidae	Polyommatinae	Polyommatini	Polyommatus	Madeleinea	sigal	-/n	-	-		-
Insecta	Lepidoptera	Lycaenidae	Polyommatinae	Polyommatini	Polyommatus	Nabokovia	faga	-/n	-	-		-
Insecta	Lepidoptera	Lycaenidae	Polyommatinae	Polyommatini	Polyommatus	Plebejus (Lycaeides)	idas	-/n	-	-		-
Insecta	Lepidoptera	Lycaenidae	Polyommatinae	Polyommatini	Upolampes	Caleta	elna	-/n		-		-
Insecta	Lepidoptera	Lycaenidae	Polyommatinae	Polyommatini	Uranothauma	Uranothauma	falkensteini	-/n		-
Insecta	Lepidoptera	Lycaenidae	Polyommatinae	Polyommatini	Zintha	Zintha	hintza	-/n		-
Insecta	Lepidoptera	Lycaenidae	Polyommatinae	Polyommatini	Zizula	Zizula	hylax	-/n	-	-		-
Insecta	Lepidoptera	Lycaenidae	Poritiinae	Liptenini	Epitola	Aethiopana	honorius	-/n	-	-
Insecta	Lepidoptera	Lycaenidae	Poritiinae	Liptenini	Liptena	Falcuna	iturina	-/n		-		-
Insecta	Lepidoptera	Lycaenidae	Poritiinae	Liptenini	Mimacraea	Baliochila	minima	-/n		-
Insecta	Lepidoptera	Lycaenidae	Poritiinae	Pentilini	Alaena	Ptelina	carnuta	-/n		-
Insecta	Lepidoptera	Lycaenidae	Poritiinae	Pentilini	Pentila	Pentila	pauli	-/n	-	-		-
Insecta	Lepidoptera	Lycaenidae	Poritiinae	Pentilini	Telipna	Ornipholidotos	peucetia	-/n		-
Insecta	Lepidoptera	Lycaenidae	Poritiinae	Poritiini		Poritia	erycinoides	-/n		-
Insecta	Lepidoptera	Lycaenidae	Poritiinae	Poritiini		Simiskina	pheretia	-/n		-		-
Insecta	Lepidoptera	Lycaenidae	Poritiinae	Poritiini		Poritia	sumatrae	-/n		-		+
Insecta	Lepidoptera	Lycaenidae	Theclinae	Aphnaeini		Argyraspodes	argyraspis	-/n		-
Insecta	Lepidoptera	Lycaenidae	Theclinae	Aphnaeini		Axiocerces	bambana	-/n		-		-
Insecta	Lepidoptera	Lycaenidae	Theclinae	Aphnaeini	Pseudaletis	Pseudaletis	clymenus	-/n		-		-
Insecta	Lepidoptera	Lycaenidae	Theclinae	Aphnaeini		Cigaritis	lohita	-/n	-	-	-	-
Insecta	Lepidoptera	Lycaenidae	Theclinae	Aphnaeini		Cigaritis	syama	-/n	-	-		-
Insecta	Lepidoptera	Lycaenidae	Theclinae	Arhopalini	Arhopala	Arhopala	micale	-/n	-	-
Insecta	Lepidoptera	Lycaenidae	Theclinae	Arhopalini	Arhopala	Arhopala	wildei	-/n	-	-	-	-
Insecta	Lepidoptera	Lycaenidae	Theclinae	Arhopalini	Arhopala	Flos	anniella	-/n		-		-
Insecta	Lepidoptera	Lycaenidae	Theclinae	Arhopalini	Semanga	Semanga	superba	-/n		-		-
Insecta	Lepidoptera	Lycaenidae	Theclinae	Arhopalini		Surendra	florimel	-/n		-		-
Insecta	Lepidoptera	Lycaenidae	Theclinae	Catapaecilmatini		Catapaecilma	major	-/n		-		-
Insecta	Lepidoptera	Lycaenidae	Theclinae	Cheritrini	Cheritra	Cheritra	freja	-/n	-	-		-
Insecta	Lepidoptera	Lycaenidae	Theclinae	Cheritrini		Dapidodigma	sp. 1	-/n	-	-	-	-
Insecta	Lepidoptera	Lycaenidae	Theclinae	Cheritrini		Dapidodigma	sp. 2	-/n	-	-	-	-
Insecta	Lepidoptera	Lycaenidae	Theclinae	Deudorigini	Deudorix	Sinthusa	malika	-/n	-			-
Insecta	Lepidoptera	Lycaenidae	Theclinae	Eumaeini	Allosmaitia	Allosmaitia	sp.	-/n		-		-
Insecta	Lepidoptera	Lycaenidae	Theclinae	Eumaeini	Atlides	Theritas	mavors	-/n	-	-		-
Insecta	Lepidoptera	Lycaenidae	Theclinae	Eumaeini	Brangas	Brangas	felderi	-/n	-	-		-
Insecta	Lepidoptera	Lycaenidae	Theclinae	Eumaeini	Eumaeus	Callipsyche (Satyrium)	behrii	-/n	-	-		-
Insecta	Lepidoptera	Lycaenidae	Theclinae	Eumaeini	Micandra	Johnsonita	auda	-/n	-	-		-
Insecta	Lepidoptera	Lycaenidae	Theclinae	Eumaeini	Panthiades	Panthiades	aeolus	-/n	-	-		-
Insecta	Lepidoptera	Lycaenidae	Theclinae	Eumaeini	Strymon	Strymon	melinus	-/n	-	-	-	-
Insecta	Lepidoptera	Lycaenidae	Theclinae	Eumaeini	Tmolus	Tmolus	echion	-/n	-	-		-
Insecta	Lepidoptera	Lycaenidae	Theclinae	Horagini		Horaga	onyx ?	-/n		-		-
Insecta	Lepidoptera	Lycaenidae	Theclinae	Hypolycaenini		Hemiolaus	caeculus	-/n		-
Insecta	Lepidoptera	Lycaenidae	Theclinae	Hypolycaenini		Hypolycaena	erylus	-/n		-		-
Insecta	Lepidoptera	Lycaenidae	Theclinae	Hypolycaenini		Chliaria	kina	-/n	-	-
Insecta	Lepidoptera	Lycaenidae	Theclinae	Iolaini	Britomartis	Britomartis	bravurus	-/n		-
Insecta	Lepidoptera	Lycaenidae	Theclinae	Iolaini	Iolaus	Creon	cleobis	-/n		-		-
Insecta	Lepidoptera	Lycaenidae	Theclinae	Iolaini		Iolaus	catori	-/n		-		-
Insecta	Lepidoptera	Lycaenidae	Theclinae	Loxurini	Loxura	Eooxylides	tharis	-/n		-
Insecta	Lepidoptera	Lycaenidae	Theclinae	Loxurini	Loxura	Loxura	cassiopeia	-/n	-	-		-
Insecta	Lepidoptera	Lycaenidae	Theclinae	Loxurini	Loxura	Yasoda	pita	-/n		-		-
Insecta	Lepidoptera	Lycaenidae	Theclinae	Loxurini	Neomyrina	Neomyrina	nivea	-/n	-	-		-
Insecta	Lepidoptera	Lycaenidae	Theclinae	Luciini	Hypochrysops	Hypochrysops	apelles	-/n		-
Insecta	Lepidoptera	Lycaenidae	Theclinae	Luciini	Lucia	Acrodipsas	cuprea	-/n	-	-		-
Insecta	Lepidoptera	Lycaenidae	Theclinae	Luciini	Lucia	Lucia	limbaria	-/n	-	-		-
Insecta	Lepidoptera	Lycaenidae	Theclinae	Ogyrini		Ogyris	olane	-/n	-	-		-
Insecta	Lepidoptera	Lycaenidae	Theclinae	Oxylidini		Oxylides	faunas	-/n		-
Insecta	Lepidoptera	Lycaenidae	Theclinae	Remelanini		Remelana	jangala	-/n		-
Insecta	Lepidoptera	Lycaenidae	Theclinae	Theclini	Thecla	Habrodais	grunus	-/n	-	-		-
Insecta	Lepidoptera	Lycaenidae	Theclinae	Theclini	Thecla	Hypaurotis	crysalus	-/n		-		-
Insecta	Lepidoptera	Lycaenidae	Theclinae	Theclini	Thecla	Thecla	coelicolor	-/n	-	-		-
Insecta	Lepidoptera	Lycaenidae	Theclinae	Theclini	Thecla	Wagimo	signata	-/n		-
Insecta	Lepidoptera	Lycaenidae	Theclinae	Tomarini		Tomares	ballus	-/n		-		-
Insecta	Lepidoptera	Lycaenidae	Theclinae	Zesiini		Pseudalmenus	chlorinda	-/n	-	-		-
Insecta	Lepidoptera	Nymphalidae	Biblidinae	Ageroniini		Hamadryas	februa	-/n	-	-	-
Insecta	Lepidoptera	Nymphalidae	Biblidinae	Biblidini		Ariadne	ariadne	-/n	-	-	?	-
Insecta	Lepidoptera	Nymphalidae	Biblidinae	Catagrammini		Diaethria	nr. clymena	-/n		-	-	-
Insecta	Lepidoptera	Nymphalidae	Biblidinae	Epicaliini		Catonephele	chromis?	-/n		-	-	-
Insecta	Lepidoptera	Nymphalidae	Biblidinae	Eubagini		Dynamine	mylitta	-/n		-	-	-
Insecta	Lepidoptera	Nymphalidae	Charaxinae	Anaeini		Memphis	sp.	-/n	-	-	-	?
Insecta	Lepidoptera	Nymphalidae	Charaxinae	Charaxini		Charaxes	bernardus	-/n	-	-	+	?
Insecta	Lepidoptera	Nymphalidae	Charaxinae	Pallini		Palla	decius	-/n	-	?	-	-
Insecta	Lepidoptera	Nymphalidae	Charaxinae	Pallini		Palla	ussheri?	-/n	-	?	?	-
Insecta	Lepidoptera	Nymphalidae	Charaxinae	Preponini		Archaeoprepona	demophoon	-/n		-	-	-
Insecta	Lepidoptera	Nymphalidae	Charaxinae	Prothoini		Prothoe	franck	-/n	-	-	-	?
Insecta	Lepidoptera	Nymphalidae	Cyrestinae	Cyrestini		Chersonesia	rahria	-/n	-	-	-	-
Insecta	Lepidoptera	Nymphalidae	Danainae	Danaini	Danaina	Danaus	melanippus	-/n		-	-
Insecta	Lepidoptera	Nymphalidae	Danainae	Danaini	Euploeina	Euploea	crameri	-/n	-	-	-	-
Insecta	Lepidoptera	Nymphalidae	Danainae	Ithomiini	Dircennina	Callithomia	lenea	-/n		-	-	-
Insecta	Lepidoptera	Nymphalidae	Danainae	Ithomiini	Godyridina	Greta	nr. ochretis	-/n		-	-	-
Insecta	Lepidoptera	Nymphalidae	Danainae	Ithomiini	Ithomiina	Ithomia	iphianassa	-/n		-	+	-
Insecta	Lepidoptera	Nymphalidae	Danainae	Ithomiini	Mechanitina	Sais	rosalia	-/n		-	-	-
Insecta	Lepidoptera	Nymphalidae	Danainae	Ithomiini	Melinaeina	Patricia	dercyllidas	-/n		-	-	?
Insecta	Lepidoptera	Nymphalidae	Danainae	Ithomiini	Tithoreina	Elzunia	pavonii	-/n		-	-	-
Insecta	Lepidoptera	Nymphalidae	Danainae	Tellervini		Tellervo	zoilus	-/n	-	-	-	-
Insecta	Lepidoptera	Nymphalidae	Heliconiinae	Argynnini	Argynnina	Argynnis	paphia	-/n		-	+	-
Insecta	Lepidoptera	Nymphalidae	Heliconiinae	Argynnini	Boloriina	Boloria	epithore	-/n	-	-	-	-
Insecta	Lepidoptera	Nymphalidae	Heliconiinae	Argynnini	Euptoietina	Euptoieta	clandia	-/n		-	+	-
Insecta	Lepidoptera	Nymphalidae	Heliconiinae	Heliconiini		Dryas	julia	-/n		-	-	-
Insecta	Lepidoptera	Nymphalidae	Heliconiinae	Heliconiini		Agraulis	vanillae	-/n	-	-	-	-
Insecta	Lepidoptera	Nymphalidae	Heliconiinae	Vagrantini		Vagrans	egista	-/n	-	-	-	-
Insecta	Lepidoptera	Nymphalidae	Heliconiinae			Cethosia	cyane	-/n	-	-	-	-
Insecta	Lepidoptera	Nymphalidae	Libytheinae			Libythea	myrrha	-/n		-
Insecta	Lepidoptera	Nymphalidae	Limenitidinae	Adoliadini	Adoliadina	Tanaecia	julii	-/n		-	-
Insecta	Lepidoptera	Nymphalidae	Limenitidinae	Adoliadini	Bebeariana	Euphaedra	nigrobasalis	-/n	?	-	?	?
Insecta	Lepidoptera	Nymphalidae	Limenitidinae	Limenitidini		Adelpha	bredowii	-/n	-	-	-	-
Insecta	Lepidoptera	Nymphalidae	Limenitidinae	Neptini		Neptis	hylas	-/n	-	-	-	-
Insecta	Lepidoptera	Nymphalidae	Limenitidinae	Parthenini		Parthenos	sylvia	-/n	-	-	-	-
Insecta	Lepidoptera	Nymphalidae	Nymphalinae	Junoniini		Hypolimnas	bolina	-/n	-	-	+	-
Insecta	Lepidoptera	Nymphalidae	Nymphalinae	Kallimini		Doleschallia	bisaltide	-/n	-	-	-	-
Insecta	Lepidoptera	Nymphalidae	Nymphalinae	Melitaeini	Chlosyne-group/Chlosynina	Chlosyne	palla	-/n	-	-	-	?
Insecta	Lepidoptera	Nymphalidae	Nymphalinae	Melitaeini	Euphydryina	Euphydryas	aurinia	-/n	-	-	+	-
Insecta	Lepidoptera	Nymphalidae	Nymphalinae	Melitaeini	Melitaeina	Melitaea	didyma	-/n		-	+	-
Insecta	Lepidoptera	Nymphalidae	Nymphalinae	Melitaeini	Phyciodina	Phyciodes	tharos	-/n	-	-	-	-
Insecta	Lepidoptera	Nymphalidae	Nymphalinae	Nymphalini		Vanessa	virginiensis	-/n	-	-	-
Insecta	Lepidoptera	Nymphalidae	Nymphalinae	Victorinini		Anartia	fatima	-/n	-	-	-	-
Insecta	Lepidoptera	Nymphalidae	Nymphalinae			Kallimoides	rumia	-/n	-	-	-	?
Insecta	Lepidoptera	Nymphalidae	Satyrinae	Amathusiini		Amathusia	phidippus	-/n	-	-	-	?
Insecta	Lepidoptera	Nymphalidae	Satyrinae	Dirini		Aeropetes	tulbaghia	-/n	-	-	-	-
Insecta	Lepidoptera	Nymphalidae	Satyrinae	Elymniini		Elymnias	hypermnestra	-/n		-	-	?
Insecta	Lepidoptera	Nymphalidae	Satyrinae	Haeterini		Haetera	piera	-/n		-	-	-
Insecta	Lepidoptera	Nymphalidae	Satyrinae	Melanitini		Melanitis	leda	-/n		-	+	-
Insecta	Lepidoptera	Nymphalidae	Satyrinae	Morphini		Morpho	peleides	-/n	-	-	-	-
Insecta	Lepidoptera	Nymphalidae	Satyrinae	Satyrini	Coenonymphina	Coenonympha	tullia	-/n	-	-	+	-
Insecta	Lepidoptera	Nymphalidae	Satyrinae	Satyrini	Erebiina	Erebia	epipsodea	-/n	-	-	-	-
Insecta	Lepidoptera	Nymphalidae	Satyrinae	Satyrini	Eritina	Orsotriaena	medus	-/n	-	-	-	-
Insecta	Lepidoptera	Nymphalidae	Satyrinae	Satyrini	Euptychiina	Euptychia	hesionides	-/n		-	-	-
Insecta	Lepidoptera	Nymphalidae	Satyrinae	Satyrini	Maniolina	Maniola	jurtina	-/n		-	-	-
Insecta	Lepidoptera	Nymphalidae	Satyrinae	Satyrini	Melanargiina	Melanargia	galathea	-/n		-	+	?
Insecta	Lepidoptera	Nymphalidae	Satyrinae	Satyrini	Mycalesina	Mycalesis	terminus	-/n	-	-	-	-
Insecta	Lepidoptera	Nymphalidae	Satyrinae	Satyrini	Parargina	Pararge	aegeria	-/n		-	+	?
Insecta	Lepidoptera	Nymphalidae	Satyrinae	Satyrini	Pronophilina	Pronophila	thelebe	-/n		-	+	-
Insecta	Lepidoptera	Nymphalidae	Satyrinae	Satyrini	Ragadiina	Ragadia	makuta	-/n	-	-	+	-
Insecta	Lepidoptera	Nymphalidae	Satyrinae	Satyrini	Satyrina	Brintesia	circe	-/n		-	-	-
Insecta	Lepidoptera	Nymphalidae	Satyrinae	Satyrini	Ypthimina	Ypthima	dohertyi	-/n	-	-	-	-
Insecta	Lepidoptera	Nymphalidae	Satyrinae	Satyrini		Cercyonis	pegala	-/n	-	-	-	?
Insecta	Lepidoptera	Nymphalidae	Satyrinae	Zetherini		Neorina	lowi	-/n	-	-	?	?
Insecta	Lepidoptera	Nymphalidae		Pseudergolini		Dichorragia	nesimachus	-/n	-	-	-	-
Insecta	Lepidoptera	Papilionidae	Papilioninae	Lampropterini		Lamproptera	meges	-/n		-	-	-
Insecta	Lepidoptera	Papilionidae	Papilioninae	Leptocircini		Graphium	agamemnon	-/n	-	-	-	-
Insecta	Lepidoptera	Papilionidae	Papilioninae	Leptocircini		Meandrusa	payeni	-/n	-	-	+	-
Insecta	Lepidoptera	Papilionidae	Papilioninae	Leptocircini		Iphiclides	podalirius	-/n		-	+	-
Insecta	Lepidoptera	Papilionidae	Papilioninae	Leptocircini		Eurytides	telesilaus	-/n		-	-	-
Insecta	Lepidoptera	Papilionidae	Papilioninae	Papilionini		Papilio	anactus	-/n	-	-	-	-
Insecta	Lepidoptera	Papilionidae	Papilioninae	Papilionini		Papilio	demoleus	-/n		-	-	-
Insecta	Lepidoptera	Papilionidae	Papilioninae	Papilionini		Papilio	machaon	-/n	-	-	-	-
Insecta	Lepidoptera	Papilionidae	Papilioninae	Papilionini		Papilio	xuthus	-/n	-	-	-	-
Insecta	Lepidoptera	Papilionidae	Papilioninae	Teinopalpini		Teinopalpus	imperialis	-/n	-	-	?	-
Insecta	Lepidoptera	Papilionidae	Papilioninae	Troidini		Pharmacophagus	antenor	-/n	-	-	-	-
Insecta	Lepidoptera	Papilionidae	Papilioninae	Troidini		Pachliopta	aristolochiae	-/n	-	-	-	-
Insecta	Lepidoptera	Papilionidae	Papilioninae	Troidini		Battus	belus	-/n		-	+	?
Insecta	Lepidoptera	Papilionidae	Papilioninae	Troidini		Parides	photinus	-/n	-	-	-	-
Insecta	Lepidoptera	Papilionidae	Papilioninae	Troidini		Troides	sp.	-/n	-	-	-	?
Insecta	Lepidoptera	Papilionidae	Parnassiinae	Parnassiini		Parnassius	clodius	-/n	-	?	-	-
Insecta	Lepidoptera	Papilionidae	Parnassiinae	Zerynthiini		Zerynthia(Allancastria)	cerisyi	-/n	-	-	-	-
Insecta	Lepidoptera	Pieridae	Coliadinae			Colias	eurytheme	-/n	-	-	-	-
Insecta	Lepidoptera	Pieridae	Coliadinae			Eurema (Terias)	hecabe	-/n	-	-	+	?
Insecta	Lepidoptera	Pieridae	Coliadinae			Nathalis	iole	-/n	-	-	+	-
Insecta	Lepidoptera	Pieridae	Dismorphiinae			Leptidea	sinapis	-/n	-	-	+	-
Insecta	Lepidoptera	Pieridae	Pierinae	Anthochardini		Anthocharis	belia	-/n		-	-	-
Insecta	Lepidoptera	Pieridae	Pierinae	Pierini	Aporiina	Aporia	crataegi	-/n	-	-	-	-
Insecta	Lepidoptera	Pieridae	Pierinae	Pierini	Aporiina	Delias	microsticha	-/n	-	-	-
Insecta	Lepidoptera	Pieridae	Pierinae	Pierini	Aporiina	Mylothris	agathina	-/n	-	-	+	-
Insecta	Lepidoptera	Pieridae	Pierinae	Pierini	Aporiina	Pereute	charops	-/n	-	-	+	-
Insecta	Lepidoptera	Pieridae	Pierinae	Pierini	Aporiina	Prioneris	philonome	-/n	-	-	-	-
Insecta	Lepidoptera	Pieridae	Pierinae	Pierini	Appiadina	Appias (Glutophrissa)	drusilla	-/n	-	-	-	-
Insecta	Lepidoptera	Pieridae	Pierinae	Pierini	Appiadina	Saletara	liberia	-/n	-	-	-	-
Insecta	Lepidoptera	Pieridae	Pierinae	Pierini	Pierina	Pieris	napi	-/n		-	-	-
Insecta	Lepidoptera	Pieridae	Pierinae	Pierini		Dixeia	charina	-/n	-	-	-	-
Insecta	Lepidoptera	Pieridae	Pierinae			Colotis	hetaera	-/n	-	-	-	-
Insecta	Lepidoptera	Pieridae	Pseudopontiinae			Pseudopontia	paradoxa	-/n	-	-	-	-
Insecta	Lepidoptera	Riodinidae	Euselasiinae	Euselasiini		Euselasia	eurora	-/n	-	-	-	-
Insecta	Lepidoptera	Riodinidae	Nemeobiinae	Nemeobiini		Polycaena	tamerlana (Rio)		-	-
Insecta	Lepidoptera	Riodinidae	Nemeobiinae	Zemerini		Zemeros	emesoides	-/n	-	-	-	-
Insecta	Lepidoptera	Riodinidae	Nemeobiinae			Taxila	haquinus	-/n	-	-	-	-
Insecta	Lepidoptera	Riodinidae	Riodininae	Charitini		Anteros	allectus	-/n	-	-	-	-
Insecta	Lepidoptera	Riodinidae	Riodininae	Helicoopini		Helicopis	cupido			-	-	?
Insecta	Lepidoptera	Riodinidae	Riodininae	Nymphidiini		Calospila	emylius			-	-	-
Insecta	Lepidoptera	Riodinidae	Riodininae	Riodinini		Caria	nr lampeto	-/n	-	-	-	-
Insecta	Lepidoptera	Riodinidae	Riodininae	Riodinini		Rhetus	nr periander	-/n	-	-	-	+
Insecta	Lepidoptera	Riodinidae	Riodininae	Stalachtini		Stalachtis	calliope	-/n	-	-	-	-
Insecta	Lepidoptera	Riodinidae	Riodininae	Symmachiini		Mesene	phareus	-/n	-	-	-	+
Insecta	Lepidoptera	Riodinidae	Riodininae			Cremna	actoris	-/n	-	-	-	-
Insecta	Lepidoptera	Saturniidae	Saturninae	Saturniini		Antheraea	assamensis	-/n	-	-	-	-
Insecta	Lepidoptera	Sphingidae	Sphinginae	Sphingini		Manduca	sexta	-/n	-	-	-	-
Insecta	Lepidoptera	Uraniidae	Uraniinae			Alcides	zodiaca	-/n	-	-	-	+
