# Supplementary material for: A Veritable Menagerie of Heritable Bacteria from Ants, Butterflies, and Beyond: Broad Molecular Surveys and a Systematic Review
Source: PLoS One. 2012 Dec 20;7(12):e51027. doi: 10.1371/journal.pone.0051027 (PMC3527441; doi:10.1371/journal.pone.0051027)
Supplement: Table S5 — Compiled screening results from this study and those in the systematic review. Each surveyed species is listed only once in this file, and results are a compilation for each species. “−” indicates species thus far testing negative in all studies; “+” indicates species with at least one sample testing positive in at least one study. Blank cells indicate no (or ambiguous) screening results in our study or those from our systematic review. Cited references performed a diagnostic PCR survey for at least one of the symbionts mentioned within the same row. See Excel file. (XLSX) [file pone.0051027.s011.xlsx]

## Sheet: Sheet1
Class	Order	Family	Genus	Species	Arsenophonus	Cardinium	Hamiltonella	Spiroplasma	Wolbachia	References
Arachnida	Araneae	Agelenidae	Agelena	labyrinthica					-	Yun et al. 2011
Arachnida	Araneae	Agelenidae	Tegenaria	duellica					+	Goodacre et al. 2006
Arachnida	Araneae	Amaurobiidae	Amaurobius	fenestralis	-	-		-	-	Duron et al. 2008
Arachnida	Araneae	Araneidae	902Q	Unid. Sp.					-	Werren et al. 1995
Arachnida	Araneae	Araneidae	Agelenopsis	aperta	-	-		-	-	Duron et al. 2008
Arachnida	Araneae	Araneidae	Araneus	cornutus					-	Yun et al. 2011
Arachnida	Araneae	Araneidae	Araneus	diadematus	+	-		+	+	Goodacre et al. 2006; Duron et al. 2008
Arachnida	Araneae	Araneidae	Araneus	sp.					-	Werren and Windsor 2000
Arachnida	Araneae	Araneidae	Araneus	sp._r2_NSI*					+	Rowley et al. 2004
Arachnida	Araneae	Araneidae	Araneus	ventricosus					-	Yun et al. 2011
Arachnida	Araneae	Araneidae	Argiope	bruennichi	-	-		-	-	Duron et al. 2008; Yun et al. 2011
Arachnida	Araneae	Araneidae	Argiope	keyserlingi					-	Rowley et al. 2004
Arachnida	Araneae	Araneidae	Argiope	lobota	-	-		-	-	Duron et al. 2008
Arachnida	Araneae	Araneidae	Cyclosa	conica	-	+		-	-	Duron et al. 2008
Arachnida	Araneae	Araneidae	Cyrtophora	moluccensis					-	Rowley et al. 2004
Arachnida	Araneae	Araneidae	Dolophones	sp.					-	Rowley et al. 2004
Arachnida	Araneae	Araneidae	Eriophora	fuliginea					-	Werren et al. 1995
Arachnida	Araneae	Araneidae	Eriophora	transmarina					-	Rowley et al. 2004
Arachnida	Araneae	Araneidae	Larina	tabida*					+	Rowley et al. 2004
Arachnida	Araneae	Araneidae	Larinia	argiopiformis					-	Yun et al. 2011
Arachnida	Araneae	Araneidae	Larinioides	cornutus	-	-		-	-	Duron et al. 2008
Arachnida	Araneae	Araneidae	Larinioides	sclopetarius	-	-		-	-	Duron et al. 2008
Arachnida	Araneae	Araneidae	Micrathena	gracilis					-	Werren and Windsor 2000
Arachnida	Araneae	Araneidae	Neoscona	doenitzi					-	Yun et al. 2011
Arachnida	Araneae	Araneidae	Poecilopachys	australasiae					+	Rowley et al. 2004
Arachnida	Araneae	Araneidae	unidentified	sp.		+				Chang et al. 2010
Arachnida	Araneae	Araneidae	Zygiella	x-notata					+	Goodacre et al. 2006
Arachnida	Araneae	Clubionidae	Cheiracanthum	erraticum					-	Goodacre et al. 2006
Arachnida	Araneae	Clubionidae	Clubiona	brevipes					-	Goodacre et al. 2006
Arachnida	Araneae	Clubionidae	Clubiona	comta					-	Goodacre et al. 2006
Arachnida	Araneae	Clubionidae	Clubiona	corticalis					-	Goodacre et al. 2006
Arachnida	Araneae	Clubionidae	Clubiona	diversa					-	Goodacre et al. 2006
Arachnida	Araneae	Clubionidae	Clubiona	hummedi					-	Yun et al. 2011
Arachnida	Araneae	Clubionidae	Clubiona	lutescens					-	Goodacre et al. 2006
Arachnida	Araneae	Clubionidae	Clubiona	neglecta					-	Goodacre et al. 2006
Arachnida	Araneae	Clubionidae	Clubiona	norvegicus					-	Goodacre et al. 2006
Arachnida	Araneae	Clubionidae	Clubiona	pallidula					-	Goodacre et al. 2006
Arachnida	Araneae	Clubionidae	Clubiona	phragmitis					-	Goodacre et al. 2006
Arachnida	Araneae	Clubionidae	Clubiona	pseudoneglecta					-	Goodacre et al. 2006
Arachnida	Araneae	Clubionidae	Clubiona	reclusa					-	Goodacre et al. 2006
Arachnida	Araneae	Clubionidae	Clubiona	rosserae					-	Goodacre et al. 2006
Arachnida	Araneae	Clubionidae	Clubiona	stagnatilis					-	Goodacre et al. 2006
Arachnida	Araneae	Clubionidae	Clubiona	subtilis					-	Goodacre et al. 2006
Arachnida	Araneae	Clubionidae	Clubiona	terrestris					-	Goodacre et al. 2006
Arachnida	Araneae	Clubionidae	Clubiona	trivialis					-	Goodacre et al. 2006
Arachnida	Araneae	Cybaeidae	Cybaeota	nana		+			-	Perlman et al. 2010
Arachnida	Araneae	Cybaeidae	Cybaeus	angustiarum		-			-	Perlman et al. 2010
Arachnida	Araneae	Cybaeidae	Cybaeus	chauliodous		+			-	Perlman et al. 2010
Arachnida	Araneae	Cybaeidae	Cybaeus	eutypus		+			+	Perlman et al. 2010
Arachnida	Araneae	Cybaeidae	Cybaeus	gidneyi		-			-	Perlman et al. 2010
Arachnida	Araneae	Cybaeidae	Cybaeus	giganteus		-			-	Perlman et al. 2010
Arachnida	Araneae	Cybaeidae	Cybaeus	hesper		+			-	Perlman et al. 2010
Arachnida	Araneae	Cybaeidae	Cybaeus	morosus		+			+	Perlman et al. 2010
Arachnida	Araneae	Cybaeidae	Cybaeus	multnoma		+			+	Perlman et al. 2010
Arachnida	Araneae	Cybaeidae	Cybaeus	paralypropriapus		+			-	Perlman et al. 2010
Arachnida	Araneae	Cybaeidae	Cybaeus	patritus		-			-	Perlman et al. 2010
Arachnida	Araneae	Cybaeidae	Cybaeus	penedentatus		+			+	Perlman et al. 2010
Arachnida	Araneae	Cybaeidae	Cybaeus	reticulatus		+			-	Perlman et al. 2010
Arachnida	Araneae	Cybaeidae	Cybaeus	sanbruno		+			-	Perlman et al. 2010
Arachnida	Araneae	Cybaeidae	Cybaeus	shoshoneus		-			+	Perlman et al. 2010
Arachnida	Araneae	Cybaeidae	Cybaeus	signifer		+			+	Perlman et al. 2010
Arachnida	Araneae	Cybaeidae	Cybaeus	somesbar		+			-	Perlman et al. 2010
Arachnida	Araneae	Cybaeidae	Cybaeus	tetricus		-			-	Perlman et al. 2010
Arachnida	Araneae	Cybaeidae	Cybaeus	thermydrinos		-			-	Perlman et al. 2010
Arachnida	Araneae	Cybaeidae	Cybaeus	vulpinus		-			+	Perlman et al. 2010
Arachnida	Araneae	Cybaeidae	Cybaeus	waynei		+			-	Perlman et al. 2010
Arachnida	Araneae	Deinopidae	Deinopis	subrufa					-	Rowley et al. 2004
Arachnida	Araneae	Desidae	Badumna	longinqua					+	Rowley et al. 2004
Arachnida	Araneae	Dictynidae	Dictyna	calcarata		-			-	Weeks and Stouthamer 2003
Arachnida	Araneae	Dysderidae	Dysdera	crocata	-	-		-	-	Duron et al. 2008; Bouchon et al. 1998; Cordaux et al. 2001
Arachnida	Araneae	Dysderidae	Dysdera	erythrina					+	Cordaux et al. 2001; Bouchon et al. 1998
Arachnida	Araneae	Gnaphosidae	Drassodes	pubescens					-	Goodacre et al. 2006
Arachnida	Araneae	Gnaphosidae	Haplodrassus	signifer					-	Goodacre et al. 2006
Arachnida	Araneae	Gnaphosidae	Zelotes	latreillei					-	Goodacre et al. 2006
Arachnida	Araneae	Gnaphosidae	Zelotes	pedestris					-	Goodacre et al. 2006
Arachnida	Araneae	Gnaphosidae	Zelotes	pusillus					-	Goodacre et al. 2006
Arachnida	Araneae	Linyphiidae	Baryphma	bifrons					-	Goodacre et al. 2006
Arachnida	Araneae	Linyphiidae	Bathyphantes	approximatus					-	Goodacre et al. 2006
Arachnida	Araneae	Linyphiidae	Bathyphantes	gracilis					+	Goodacre et al. 2006
Arachnida	Araneae	Linyphiidae	Centromerita	bicolor					-	Goodacre et al. 2006
Arachnida	Araneae	Linyphiidae	Centromerus	dilutus					-	Goodacre et al. 2006
Arachnida	Araneae	Linyphiidae	Diplocentria	bidentata					-	Goodacre et al. 2006
Arachnida	Araneae	Linyphiidae	Diplocephalus	cristatus					+	Goodacre et al. 2006
Arachnida	Araneae	Linyphiidae	Diplocephalus	latifrons					-	Goodacre et al. 2006
Arachnida	Araneae	Linyphiidae	Diplocephalus	picinus					-	Goodacre et al. 2006
Arachnida	Araneae	Linyphiidae	Diplostyla	concolor					-	Goodacre et al. 2006
Arachnida	Araneae	Linyphiidae	Dismodicus	bifrons					-	Goodacre et al. 2006
Arachnida	Araneae	Linyphiidae	Eigone	prominens					-	Yun et al. 2011
Arachnida	Araneae	Linyphiidae	Entelecara	flavipes					+	Goodacre et al. 2006
Arachnida	Araneae	Linyphiidae	Entelecara	omissa					-	Goodacre et al. 2006
Arachnida	Araneae	Linyphiidae	Erigone	arctica					-	Goodacre et al. 2006
Arachnida	Araneae	Linyphiidae	Erigone	atra					+	Goodacre et al. 2006
Arachnida	Araneae	Linyphiidae	Erigone	dentipalis					+	Goodacre et al. 2006
Arachnida	Araneae	Linyphiidae	Erigone	longipalpis					+	Goodacre et al. 2006
Arachnida	Araneae	Linyphiidae	Erigone	promiscua					+	Goodacre et al. 2006
Arachnida	Araneae	Linyphiidae	Gnathonarium	dentatum					-	Goodacre et al. 2006
Arachnida	Araneae	Linyphiidae	Gonatium	rubellum					-	Goodacre et al. 2006
Arachnida	Araneae	Linyphiidae	Gonatium	rubens					+	Goodacre et al. 2006
Arachnida	Araneae	Linyphiidae	Gongylidiellum	vivum					-	Goodacre et al. 2006
Arachnida	Araneae	Linyphiidae	Halorates	reprobus					-	Goodacre et al. 2006
Arachnida	Araneae	Linyphiidae	Hybocoptus	decollatus					-	Goodacre et al. 2006
Arachnida	Araneae	Linyphiidae	Hylaphantes	graminicola					-	Goodacre et al. 2006
Arachnida	Araneae	Linyphiidae	Hypomma	bituberculatum					+	Goodacre et al. 2006
Arachnida	Araneae	Linyphiidae	Hypomma	cornutum					-	Goodacre et al. 2006
Arachnida	Araneae	Linyphiidae	Lepthyphantes	ericeus					-	Goodacre et al. 2006
Arachnida	Araneae	Linyphiidae	Lepthyphantes	flavipes					-	Goodacre et al. 2006
Arachnida	Araneae	Linyphiidae	Lepthyphantes	mengei					-	Goodacre et al. 2006
Arachnida	Araneae	Linyphiidae	Lepthyphantes	minutus					+	Goodacre et al. 2006
Arachnida	Araneae	Linyphiidae	Lepthyphantes	tenuis					+	Goodacre et al. 2006
Arachnida	Araneae	Linyphiidae	Lepthyphantes	zimmermani					-	Goodacre et al. 2006
Arachnida	Araneae	Linyphiidae	Linyphia	triangularis	-	+		-	+	Duron et al. 2008; Goodacre et al. 2006
Arachnida	Araneae	Linyphiidae	Macrarugs	rufus					+	Goodacre et al. 2006
Arachnida	Araneae	Linyphiidae	Megalepthyphantes	collinus					+	Goodacre et al. 2006
Arachnida	Araneae	Linyphiidae	Meioneta	rurestris					+	Goodacre et al. 2006
Arachnida	Araneae	Linyphiidae	Meioneta	saxatilis					-	Goodacre et al. 2006
Arachnida	Araneae	Linyphiidae	Meioneta	simplicitarsis					-	Goodacre et al. 2006
Arachnida	Araneae	Linyphiidae	Metopobactrus	prominulus					-	Goodacre et al. 2006
Arachnida	Araneae	Linyphiidae	Micrargus	herbigadus					-	Goodacre et al. 2006
Arachnida	Araneae	Linyphiidae	Microlinyphia	imprigra					-	Goodacre et al. 2006
Arachnida	Araneae	Linyphiidae	Microlinyphia	pusilla					-	Goodacre et al. 2006
Arachnida	Araneae	Linyphiidae	Microneta	viaria					-	Goodacre et al. 2006
Arachnida	Araneae	Linyphiidae	Monocephalus	fuscipes					-	Goodacre et al. 2006
Arachnida	Araneae	Linyphiidae	Nereine	clathrata	-	-		+	+	Duron et al. 2008; Goodacre et al. 2006
Arachnida	Araneae	Linyphiidae	Nereine	montana					+	Goodacre et al. 2006
Arachnida	Araneae	Linyphiidae	Nereine	peltata					+	Goodacre et al. 2006
Arachnida	Araneae	Linyphiidae	Oedothorax	apicatus					+	Goodacre et al. 2006
Arachnida	Araneae	Linyphiidae	Oedothorax	fuscus					+	Goodacre et al. 2006
Arachnida	Araneae	Linyphiidae	Oedothorax	gibbosus					+	Goodacre et al. 2006
Arachnida	Araneae	Linyphiidae	Oedothorax	retusus					+	Goodacre et al. 2006
Arachnida	Araneae	Linyphiidae	Pelecopsis	nemaralioides					-	Goodacre et al. 2006
Arachnida	Araneae	Linyphiidae	Peponcranium	ludicrum					+	Goodacre et al. 2006
Arachnida	Araneae	Linyphiidae	Pityohyphantes	phrygianus					+	Goodacre et al. 2006
Arachnida	Araneae	Linyphiidae	Pocadicnemus	juncea					+	Goodacre et al. 2006
Arachnida	Araneae	Linyphiidae	Savignya	frontata					-	Goodacre et al. 2006
Arachnida	Araneae	Linyphiidae	Silometopus	ambiguus					+	Goodacre et al. 2006
Arachnida	Araneae	Linyphiidae	Silometopus	elegans					+	Goodacre et al. 2006
Arachnida	Araneae	Linyphiidae	Stemonyphantes	lineatus					+	Goodacre et al. 2006
Arachnida	Araneae	Linyphiidae	Tiso	vagans					+	Goodacre et al. 2006
Arachnida	Araneae	Linyphiidae	Trichoncus	affinis					-	Goodacre et al. 2006
Arachnida	Araneae	Linyphiidae	Troxochrus	scabriculus					+	Goodacre et al. 2006
Arachnida	Araneae	Linyphiidae	Ummeliata	insecticeps					-	Yun et al. 2011
Arachnida	Araneae	Linyphiidae	Walckenaeria	acuminata					-	Goodacre et al. 2006
Arachnida	Araneae	Linyphiidae	Walckenaeria	antica					+	Goodacre et al. 2006
Arachnida	Araneae	Linyphiidae	Walckenaeria	atrotibialis					-	Goodacre et al. 2006
Arachnida	Araneae	Linyphiidae	Walckenaeria	cucullata					+	Goodacre et al. 2006
Arachnida	Araneae	Linyphiidae	Walckenaeria	cuspidata					-	Goodacre et al. 2006
Arachnida	Araneae	Linyphiidae	Walckenaeria	dysderoides					-	Goodacre et al. 2006
Arachnida	Araneae	Linyphiidae	Walckenaeria	obtusa					+	Goodacre et al. 2006
Arachnida	Araneae	Linyphiidae	Walckenaeria	unicornis					-	Goodacre et al. 2006
Arachnida	Araneae	Lycosidae	Alopecosa	pulverulenta	-	+		-	+	Duron et al. 2008
Arachnida	Araneae	Lycosidae	Arctosa	perita					-	Goodacre et al. 2006
Arachnida	Araneae	Lycosidae	Lycosa	sp.					-	Werren and Windsor 2000
Arachnida	Araneae	Lycosidae	Pardosa	agrestris					-	Goodacre et al. 2006
Arachnida	Araneae	Lycosidae	Pardosa	agricola					-	Goodacre et al. 2006
Arachnida	Araneae	Lycosidae	Pardosa	amentata					-	Goodacre et al. 2006
Arachnida	Araneae	Lycosidae	Pardosa	atrata					-	Goodacre et al. 2006
Arachnida	Araneae	Lycosidae	Pardosa	bifasciata					-	Goodacre et al. 2006
Arachnida	Araneae	Lycosidae	Pardosa	fulvipes					-	Goodacre et al. 2006
Arachnida	Araneae	Lycosidae	Pardosa	hyperborea					-	Goodacre et al. 2006
Arachnida	Araneae	Lycosidae	Pardosa	laura					-	Yun et al. 2011
Arachnida	Araneae	Lycosidae	Pardosa	lugubris	-	-		+	-	Duron et al. 2008; Goodacre et al. 2006
Arachnida	Araneae	Lycosidae	Pardosa	monticola					-	Goodacre et al. 2006
Arachnida	Araneae	Lycosidae	Pardosa	nigriceps					-	Goodacre et al. 2006
Arachnida	Araneae	Lycosidae	Pardosa	palustris					-	Goodacre et al. 2006
Arachnida	Araneae	Lycosidae	Pardosa	prativaga					-	Goodacre et al. 2006
Arachnida	Araneae	Lycosidae	Pardosa	pseudoannulata					-	Yun et al. 2011
Arachnida	Araneae	Lycosidae	Pardosa	pullata	-	-		-	+	Duron et al. 2008; Goodacre et al. 2006
Arachnida	Araneae	Lycosidae	Pardosa	purbeckensis	-	-		-	-	Duron et al. 2008
Arachnida	Araneae	Lycosidae	Pardosa	riparia					-	Goodacre et al. 2006
Arachnida	Araneae	Lycosidae	Pardosa	shenkeli					-	Goodacre et al. 2006
Arachnida	Araneae	Lycosidae	Pardosa	sphagnicola					-	Goodacre et al. 2006
Arachnida	Araneae	Lycosidae	Pirata	hygrophilus					-	Goodacre et al. 2006
Arachnida	Araneae	Lycosidae	Priata	tenuisetaceus					-	Yun et al. 2011
Arachnida	Araneae	Miturgidae	Cheiracanthium	sp.					-	Rowley et al. 2004
Arachnida	Araneae	Oxyopidae	Oxyopes	sertalus					-	Yun et al. 2011
Arachnida	Araneae	Pholcidae	Holocnemus	pluchei	-	+		-	-	Duron et al. 2008
Arachnida	Araneae	Pholcidae	Pholcus	phalangioides	-	-		-	+	Duron et al. 2008; Rowley et al. 2004; Goodacre et al. 2006; Werren and Windsor 2000
Arachnida	Araneae	Pisauridae	Dolomedes	plantarius					-	Goodacre et al. 2006
Arachnida	Araneae	Pisauridae	Pisaura	mirabilis	-	-		-	-	Duron et al. 2008
Arachnida	Araneae	Salticidae	902K	Unid. Sp.					-	Werren et al. 1995
Arachnida	Araneae	Salticidae	Evarcha	falcata	-	+		-	-	Duron et al. 2008
Arachnida	Araneae	Salticidae	Holoplatys	sp._p11_NSI*					+	Rowley et al. 2004
Arachnida	Araneae	Salticidae	Marpissa	magister					-	Yun et al. 2011
Arachnida	Araneae	Salticidae	unidentified	sp.					-	Werren and Windsor 2000
Arachnida	Araneae	Tetragnathidae	Leucauge	dromedaria					+	Rowley et al. 2004
Arachnida	Araneae	Tetragnathidae	Meta	mengei	-	-		+	+	Duron et al. 2008; Goodacre et al. 2006
Arachnida	Araneae	Tetragnathidae	Meta	segmenta	-	-		+	+	Duron et al. 2008
Arachnida	Araneae	Tetragnathidae	Nephila	plumipes					+	Rowley et al. 2004
Arachnida	Araneae	Tetragnathidae	Pachygnatha	degeerri	-	+		-	+	Duron et al. 2008
Arachnida	Araneae	Tetragnathidae	Pachygnatha	listeri	-	-		-	+	Duron et al. 2008
Arachnida	Araneae	Tetragnathidae	Phalangium	opilio		+				Chang et al. 2010
Arachnida	Araneae	Tetragnathidae	Phonognatha	graeffei					-	Rowley et al. 2004
Arachnida	Araneae	Tetragnathidae	Tetragnatha	montana	-	-		+	+	Duron et al. 2008; Goodacre et al. 2006
Arachnida	Araneae	Tetragnathidae	Tetragnatha	sp.					-	Goodacre et al. 2006
Arachnida	Araneae	Tetragnathidae	Tetragnatha	vermiformis					-	Yun et al. 2011
Arachnida	Araneae	Tetragnathidae	unidentified	sp.		+				Chang et al. 2010
Arachnida	Araneae	Theridiidae	Achaeranea	sp.					-	Werren and Windsor 2000
Arachnida	Araneae	Theridiidae	Achaeranea	tipidariorum					-	Werren and Windsor 2000
Arachnida	Araneae	Theridiidae	Argyrodes	antipodianus					-	Rowley et al. 2004
Arachnida	Araneae	Theridiidae	Coleosoma	octomaculatum					-	Yun et al. 2011
Arachnida	Araneae	Theridiidae	Enoplognatha	ovata	-	-		-	+	Duron et al. 2008
Arachnida	Araneae	Theridiidae	Latrodectus	hasseltii					-	Rowley et al. 2004
Arachnida	Araneae	Theridiidae	Theridion	sp.					+	Goodacre et al. 2006
Arachnida	Araneae	Theridiidae	Tidarren	sp.					-	Werren and Windsor 2000
Arachnida	Araneae	Theridiidae	unidentified	sp.		+				Chang et al. 2010
Arachnida	Araneae	Theridiidae	Xysticus	cristatus	-	-		-	-	Duron et al. 2008
Arachnida	Araneae	Thomisidae	Diaea	circumlita*					+	Rowley et al. 2004
Arachnida	Araneae	Thomisidae	Diaea	sp._r1_NSI*					+	Rowley et al. 2004
Arachnida	Araneae	Thomisidae	Misumena	sp.					+	Werren and Windsor 2000
Arachnida	Araneae	Thomisidae	Misumenops	tricuspidatus					-	Yun et al. 2011
Arachnida	Araneae	Titanoecidae	Nurscia	albofasciata					+	Yun et al. 2011
Arachnida	Araneae	Uloboridae	Zosis	geniculatus					+	Rowley et al. 2004
Arachnida	Astigmata	Acaridae	Rhizoglyphus	ribini		-			-	Zchori-Fein and Perlman 2004
Arachnida	Astigmata	Acaridae	Tryophagus	sp.		-			-	Enigl and Schausberger 2007
Arachnida	Astigmata	Acaridae	Tyrophagous	putrescentiae		-			-	Zchori-Fein and Perlman 2004
Arachnida	Astigmata	Chaetodactylidae	unidentified	sp.		+			-	Jeong et al. 2009
Arachnida	Astigmata	Saproglyphidae	unidentified	sp.					-	Cordaux et al. 2001
Arachnida	Ixodida	Ixodidae	Amblyomma	americanum	+					Clay et al. 2008
Arachnida	Ixodida	Ixodidae	Boophilus	annulatus		-			-	Zchori-Fein and Perlman 2004
Arachnida	Ixodida	Ixodidae	Dermacentor	andersoni	+					Dergousoff & Chilton 2010
Arachnida	Ixodida	Ixodidae	Dermacentor	variabilis	+				-	Werren and Windsor 2000; Dergousoff & Chilton 2010
Arachnida	Ixodida	Ixodidae	Hyalomma	excavatum		-			-	Zchori-Fein and Perlman 2004
Arachnida	Ixodida	Ixodidae	Ixodes	pacificus		-			-	Weeks and Stouthamer 2003
Arachnida	Ixodida	Ixodidae	Ixodes	ricinus	-	-		-	-	Duron et al. 2008
Arachnida	Ixodida	Ixodidae	Ixodes	uriae	-	-		-	-	Duron et al. 2008
Arachnida	Ixodida	Ixodidae	Rhipicephalus	appendiculatus		-			-	Zchori-Fein and Perlman 2004
Arachnida	Ixodida	Ixodidae	Rhipicephalus	evertsi	-	-		-	-	Duron et al. 2008
Arachnida	Ixodida	Ixodidae	Rhipicephalus	microplus	-	-		-	-	Duron et al. 2008
Arachnida	Ixodida	Ixodidae	Rhipicephalus	sanguineus		-			-	Zchori-Fein and Perlman 2004
Arachnida	Ixodida	Ixodidae	Rhipicephalus	zambeziensis		-			-	Zchori-Fein and Perlman 2004
Arachnida	Mesostigmata	Gamasidae	Gamasus	sp.					-	Bouchon et al. 1998
Arachnida	Mesostigmata	Parasitidae	unidentified	sp. 1					-	Sintupachee et al. 2006
Arachnida	Mesostigmata	Parasitidae	unidentified	sp. 2					-	Sintupachee et al. 2006
Arachnida	Mesostigmata	Phytoseiidae	Amblyseius	cucumeris		-			-	Enigl and Schausberger 2007
Arachnida	Mesostigmata	Phytoseiidae	Euseius	finlandicus		+			-	Enigl and Schausberger 2007
Arachnida	Mesostigmata	Phytoseiidae	Galendromus	annectens		-			+	Weeks and Stouthamer 2003
Arachnida	Mesostigmata	Phytoseiidae	Galendromus	helveolus		-			-	Weeks and Stouthamer 2003
Arachnida	Mesostigmata	Phytoseiidae	Kampimodromus	aberrans		-			-	Enigl and Schausberger 2007
Arachnida	Mesostigmata	Phytoseiidae	Mesoseiulus	longipes		-			+	Weeks and Stouthamer 2003
Arachnida	Mesostigmata	Phytoseiidae	Metaseiulus	occidentalis		+			+	Weeks and Stouthamer 2003; Zchori-Fein and Perlman 2004
Arachnida	Mesostigmata	Phytoseiidae	Neoseiulus	barkeri		-			-	Enigl and Schausberger 2007
Arachnida	Mesostigmata	Phytoseiidae	Neoseiulus	californicus		-			-	Enigl and Schausberger 2007; Zchori-Fein and Perlman 2004
Arachnida	Mesostigmata	Phytoseiidae	Neoseiulus	cucumeris		-			+	Zchori-Fein and Perlman 2004
Arachnida	Mesostigmata	Phytoseiidae	Neoseiulus	fallacis		-			-	Weeks and Stouthamer 2003
Arachnida	Mesostigmata	Phytoseiidae	Phytoseiulus	macropilis		-			-	Weeks and Stouthamer 2003
Arachnida	Mesostigmata	Phytoseiidae	Phytoseiulus	persimilis		-			+	Weeks and Stouthamer 2003; Enigl and Schausberger 2007; Zchori-Fein and Perlman 2004
Arachnida	Mesostigmata	Phytoseiidae	Typhlodromus	pyri		-			-	Enigl and Schausberger 2007
Arachnida	Opiliones	Caddidae	Caddo	agilis		-				Chang et al. 2010
Arachnida	Opiliones	Leiobunidae	Leiobunum	bracchiolum		-				Chang et al. 2010
Arachnida	Opiliones	Leiobunidae	Leiobunum	nigropalpi		-				Chang et al. 2010
Arachnida	Opiliones	Leiobunidae	Leiobunum	politum		-				Chang et al. 2010
Arachnida	Opiliones	Leiobunidae	Leiobunum	rotundum	-	-		-	-	Duron et al. 2008
Arachnida	Opiliones	Leiobunidae	Leiobunum	serratipalpe		-				Chang et al. 2010
Arachnida	Opiliones	Leiobunidae	Leiobunum	sp1.		-				Chang et al. 2010
Arachnida	Opiliones	Leiobunidae	Leiobunum	sp2.		+				Chang et al. 2010
Arachnida	Opiliones	Leiobunidae	Leiobunum	sp3.		-				Chang et al. 2010
Arachnida	Opiliones	Leiobunidae	Leiobunum	vittatum		+				Chang et al. 2010
Arachnida	Opiliones	Leiobunidae	Leiobunum (?)	sp.					-	Werren and Windsor 2000
Arachnida	Opiliones	Phalangidae	Opiliones	sp.					-	Werren and Windsor 2000
Arachnida	Opiliones	Phalangiidae	Rilaena	sp1.		-				Chang et al. 2010
Arachnida	Opiliones	Phalangiidae	Rilaena	sp2.		-				Chang et al. 2010
Arachnida	Opiliones	Phalangiidae	Rilaena	sp3.		-				Chang et al. 2010
Arachnida	Opiliones	Phalangiidae	Rilaena	sp4.		-				Chang et al. 2010
Arachnida	Opiliones	Phalangiidae	Rilaena	sp5.		+				Chang et al. 2010
Arachnida	Opiliones	Phalangiidae	Rilaena	triangularis		+				Chang et al. 2010
Arachnida	Oribatida	Camisiidae	Heminothrus	ornatissimus					-	Perrot-Minnot and Norton 1997
Arachnida	Oribatida	Camisiidae	Platynothrus	peltifer					-	Perrot-Minnot and Norton 1997
Arachnida	Oribatida	Eniochthoniidae	Eniochthonius	minutissimus					-	Perrot-Minnot and Norton 1997
Arachnida	Oribatida	Nanhermanniidae	Nanhermannia	dorsalis					-	Perrot-Minnot and Norton 1997
Arachnida	Oribatida	Nanhermanniidae	Nanhermannia	sp.					-	Perrot-Minnot and Norton 1997
Arachnida	Oribatida	Nothridae	Nothrus	silvestris					-	Perrot-Minnot and Norton 1997
Arachnida	Oribatida	Oppiidae	Oppiella	nova		+			+	Weeks and Stouthamer 2003
Arachnida	Oribatida	Tectocepheidae	Tectocepheus	velatus					-	Perrot-Minnot and Norton 1997
Arachnida	Oribatida	Trhypochthoniidae	Archegozetes	longisetosus					-	Perrot-Minnot and Norton 1997
Arachnida	Oribatida		unidentified	sp.					+	Cordaux et al. 2001
Arachnida	Prostigmata	Erythraeidae	Balaustium	sp.		+			+	Weeks and Stouthamer 2003
Arachnida	Prostigmata	Penthaleidae	Halotydeus	destructor		-			-	Weeks and Stouthamer 2003
Arachnida	Prostigmata	Penthaleidae	Penthaleus	major		-			-	Weeks and Stouthamer 2003
Arachnida	Prostigmata	Tenuipalpidae	Brevipalpus	obovatus		+			-	Weeks and Stouthamer 2003
Arachnida	Prostigmata	Tenuipalpidae	Brevipalpus	phoenicis		+			-	Weeks and Stouthamer 2003
Arachnida	Prostigmata	Tenuipalpidae	Cenopalpus	pulcher		-			-	Enigl and Schausberger 2007
Arachnida	Prostigmata	Tetranychidae	Amphitetranychus	quercivorus					-	Gotoh et al. 2003
Arachnida	Prostigmata	Tetranychidae	Amphitetranychus	viennensis					-	Gotoh et al. 2003
Arachnida	Prostigmata	Tetranychidae	Aponychus	corpuzae		-			-	Nakamura et al. 2009; Gotoh et al. 2003
Arachnida	Prostigmata	Tetranychidae	Aponychus	firmianae					-	Gotoh et al. 2003
Arachnida	Prostigmata	Tetranychidae	Bryobia	rubrioculus		+			-	Enigl and Schausberger 2007
Arachnida	Prostigmata	Tetranychidae	Bryobia	sp.		-			+	Weeks and Stouthamer 2003
Arachnida	Prostigmata	Tetranychidae	Eotetranychus	asiaticus					-	Gotoh et al. 2003
Arachnida	Prostigmata	Tetranychidae	Eotetranychus	cornicola					-	Gotoh et al. 2003
Arachnida	Prostigmata	Tetranychidae	Eotetranychus	dissectus					-	Gotoh et al. 2003
Arachnida	Prostigmata	Tetranychidae	Eotetranychus	rubricans					-	Gotoh et al. 2003
Arachnida	Prostigmata	Tetranychidae	Eotetranychus	smithi					-	Gotoh et al. 2003
Arachnida	Prostigmata	Tetranychidae	Eotetranychus	suginamensis		+			-	Nakamura et al. 2009; Gotoh et al. 2003
Arachnida	Prostigmata	Tetranychidae	Eotetranychus	tiliarium					-	Gotoh et al. 2003
Arachnida	Prostigmata	Tetranychidae	Eotetranychus	uchidai					-	Gotoh et al. 2003
Arachnida	Prostigmata	Tetranychidae	Eotetranychus	uncatus		+			+	Enigl and Schausberger 2007; Gotoh et al. 2003
Arachnida	Prostigmata	Tetranychidae	Eutetranychus	banksi					-	Breeuwer and Jacobs 1996
Arachnida	Prostigmata	Tetranychidae	Eutetranychus	orientalis					+	Breeuwer and Jacobs 1996
Arachnida	Prostigmata	Tetranychidae	Oligonychus	afrasiaticus		-			-	Zchori-Fein and Perlman 2004
Arachnida	Prostigmata	Tetranychidae	Oligonychus	amiensis		-			-	Nakamura et al. 2009
Arachnida	Prostigmata	Tetranychidae	Oligonychus	bessardi					-	Breeuwer and Jacobs 1996
Arachnida	Prostigmata	Tetranychidae	Oligonychus	biharensis		-			+	Breeuwer and Jacobs 1996; Nakamura et al. 2009; Gotoh et al. 2003
Arachnida	Prostigmata	Tetranychidae	Oligonychus	camelliae		+			-	Nakamura et al. 2009
Arachnida	Prostigmata	Tetranychidae	Oligonychus	coffeae		+			-	Gotoh et al. 2003;
Arachnida	Prostigmata	Tetranychidae	Oligonychus	formosanus					-	Gotoh et al. 2003
Arachnida	Prostigmata	Tetranychidae	Oligonychus	gotohi		+			+	Gotoh et al. 2003; Nakamura et al. 2009
Arachnida	Prostigmata	Tetranychidae	Oligonychus	ilicis		+			-	Gotoh et al. 2003; Nakamura et al. 2009
Arachnida	Prostigmata	Tetranychidae	Panonychus	bambusicola		-			-	Nakamura et al. 2009; Gotoh et al. 2003
Arachnida	Prostigmata	Tetranychidae	Panonychus	citri		-			-	Nakamura et al. 2009; Gotoh et al. 2003; Weeks and Stouthamer 2003
Arachnida	Prostigmata	Tetranychidae	Panonychus	mori		+			+	Nakamura et al. 2009; Gotoh et al. 2003
Arachnida	Prostigmata	Tetranychidae	Panonychus	osmanthi					-	Gotoh et al. 2003
Arachnida	Prostigmata	Tetranychidae	Panonychus	thelytokus					-	Gotoh et al. 2003
Arachnida	Prostigmata	Tetranychidae	Panonychus	ulmi					-	Gotoh et al. 2003
Arachnida	Prostigmata	Tetranychidae	Petrobia	harti		+			+	Weeks and Stouthamer 2003
Arachnida	Prostigmata	Tetranychidae	Sasanychus	akitanus		-			-	Nakamura et al. 2009; Gotoh et al. 2003
Arachnida	Prostigmata	Tetranychidae	Schizotetranychus	babusae					-	Gotoh et al. 2003
Arachnida	Prostigmata	Tetranychidae	Schizotetranychus	cercidiphylli					+	Gotoh et al. 2003
Arachnida	Prostigmata	Tetranychidae	Schizotetranychus	leguminosus					-	Gotoh et al. 2003
Arachnida	Prostigmata	Tetranychidae	Schizotetranychus	longus					-	Gotoh et al. 2003
Arachnida	Prostigmata	Tetranychidae	Schizotetranychus	recki					-	Gotoh et al. 2003
Arachnida	Prostigmata	Tetranychidae	Schizotetranychus	schizopus					-	Gotoh et al. 2003
Arachnida	Prostigmata	Tetranychidae	Stigmaeopsis	celarius		+			-	Nakamura et al. 2009
Arachnida	Prostigmata	Tetranychidae	Stigmaeopsis	longus		+			-	Nakamura et al. 2009
Arachnida	Prostigmata	Tetranychidae	Tetranychus	cinnabarinus		-			-	Weeks and Stouthamer 2003
Arachnida	Prostigmata	Tetranychidae	Tetranychus	collyerae					-	Breeuwer and Jacobs 1996
Arachnida	Prostigmata	Tetranychidae	Tetranychus	ezoensis					-	Gotoh et al. 2003
Arachnida	Prostigmata	Tetranychidae	Tetranychus	gloveri					-	Breeuwer and Jacobs 1996
Arachnida	Prostigmata	Tetranychidae	Tetranychus	kanzawai		-			+	Breeuwer and Jacobs 1996; Nakamura et al. 2009; Gotoh et al. 2003
Arachnida	Prostigmata	Tetranychidae	Tetranychus	lambi					-	Breeuwer and Jacobs 1996
Arachnida	Prostigmata	Tetranychidae	Tetranychus	lombardinii					-	Breeuwer and Jacobs 1996
Arachnida	Prostigmata	Tetranychidae	Tetranychus	ludeni		-			-	Breeuwer and Jacobs 1996; Nakamura et al. 2009; Gotoh et al. 2003
Arachnida	Prostigmata	Tetranychidae	Tetranychus	mcdanieli					-	Breeuwer and Jacobs 1996
Arachnida	Prostigmata	Tetranychidae	Tetranychus	neocaledonicus		-			+	Breeuwer and Jacobs 1996; Nakamura et al. 2009; Gotoh et al. 2003
Arachnida	Prostigmata	Tetranychidae	Tetranychus	parakanzawai		-			+	Nakamura et al. 2009; Gotoh et al. 2003
Arachnida	Prostigmata	Tetranychidae	Tetranychus	phaselus		-			+	Nakamura et al. 2009; Gotoh et al. 2003
Arachnida	Prostigmata	Tetranychidae	Tetranychus	piercei		-			-	Breeuwer and Jacobs 1996; Nakamura et al. 2009; Gotoh et al. 2003
Arachnida	Prostigmata	Tetranychidae	Tetranychus	pueraricola		+			+	Gotoh et al. 2003; Nakamura et al. 2009
Arachnida	Prostigmata	Tetranychidae	Tetranychus	sp.					+	Prakash et al. 2007
Arachnida	Prostigmata	Tetranychidae	Tetranychus	takafujii					-	Gotoh et al. 2003
Arachnida	Prostigmata	Tetranychidae	Tetranychus	turkestani					+	Breeuwer and Jacobs 1996
Arachnida	Prostigmata	Tetranychidae	Tetranychus	urticae		-			+	Breeuwer and Jacobs 1996; Enigl and Schausberger 2007; Gotoh et al. 2003; Nakamura et al. 2009; Weeks and Stouthamer 2003; Zchori-Fein and Perlman 2004
Arachnida	Prostigmata	Tetranychidae	Tetranychus	yusti					-	Breeuwer and Jacobs 1996
Arachnida	Prostigmata	Tetranychidae	Yezonychus	sapporensis					-	Gotoh et al. 2003
Arachnida	Scorpiones	Chactidae	Euscorpius	flavicauda	-	-			-	Duron et al. 2008
Arachnida	Scorpiones	Scorpionidae	Opistophthalmus	ammopus					+	Baldo et al. 2007
Arachnida	Scorpiones	Scorpionidae	Opistophthalmus	capensis					+	Baldo et al. 2007
Arachnida	Scorpiones	Scorpionidae	Opistophthalmus	chaperi					+	Baldo et al. 2007
Arachnida	Scorpiones	Scorpionidae	Opistophthalmus	granifrons					+	Baldo et al. 2007
Arachnida	Scorpiones	Scorpionidae	Opistophthalmus	latimanus					+	Baldo et al. 2007
Arachnida	Scorpiones	Scorpionidae	Opistophthalmus	latro					+	Baldo et al. 2007
Arachnida	Scorpiones	Scorpionidae	Opistophthalmus	sp.1					+	Baldo et al. 2007
Arachnida	Scorpiones	Scorpionidae	Opistophthalmus	sp.2					+	Baldo et al. 2007
Arachnida	Scorpiones	Scorpionidae	Opistophthalmus	sp.3					+	Baldo et al. 2007
Arachnida	Scorpiones	Scorpionidae	Opistophthalmus	sp.4					+	Baldo et al. 2007
Chilopoda	Lithobiomorpha	Lithobiidae	Lithobius	sp.					-	Werren and Windsor 2000
Chilopoda			unidentified	sp.					-	Werren and Windsor 2000
Collembola	Entomobryomorpha	Isotomidae	Folsomia	candida		-			+	Zchori-Fein and Perlman 2004; Czarnetzki et al. 2004
Collembola	Entomobryomorpha	Isotomidae	Isotoma	viridis					-	Czarnetzki et al. 2004
Collembola	Poduromorpha	Onychiuridae	Onychiurus	sp.		-			-	Zchori-Fein and Perlman 2004
Collembola	Poduromorpha	Onychiuridae	Protaphorura	fimata					-	Czarnetzki et al. 2004
Collembola	Poduromorpha	Tullbergiidae	Mesaphorura	italica					+	Czarnetzki et al. 2004
Collembola	Poduromorpha	Tullbergiidae	Mesaphorura	macrochaeta					+	Czarnetzki et al. 2004
Collembola	Poduromorpha	Tullbergiidae	Paratullbergia	callipygos					+	Czarnetzki et al. 2004
Collembola	Symphypleona	Sminthuridae	unidentified	sp.		-			-	Weeks and Stouthamer 2003
Collembola			unidentified	sp.		-			-	Weeks and Stouthamer 2003
Diplopoda	Glomerida	Glomeridae	Glomeris	castanea					-	Bouchon et al. 1998
Diplopoda			unidentified	sp.		-			-	Weeks and Stouthamer 2003
Diplopoda			unidentified	sp.					-	Werren and Windsor 2000
Insecta	Blattaria	Blaberidae	Pycnoscella	sapinamenela					-	Werren et al. 1995
Insecta	Blattaria	Blaberidae	Pycnoscelus	surinamensis					-	Vaishampayan et al. 2007
Insecta	Blattaria	Blattellidae	104C	Unid. Sp.					-	Werren et al. 1995
Insecta	Blattaria	Blattellidae	Blattella	germanica					-	Sintupachee et al. 2006; Kittayapong et al. 2003
Insecta	Blattaria	Blattellidae	Blattella	nipponica					-	Vaishampayan et al. 2007
Insecta	Blattaria	Blattellidae	Blattella	sp.					+	Vaishampayan et al. 2007
Insecta	Blattaria	Blattellidae	Loboptera	decipiens	-	-		-	-	Duron et al. 2008
Insecta	Blattaria	Blattellidae	Nyctibora	sp.					-	Werren et al. 1995
Insecta	Blattaria	Blattellidae	Supella	longipalpa					+	Vaishampayan et al. 2007
Insecta	Blattaria	Blattidae	Percoblatta	sp.					-	Werren and Windsor 2000
Insecta	Blattaria	Blattidae	Periplaneta	americana					-	Vaishampayan et al. 2007
Insecta	Coleoptera	Anobiidae	Lasioderma	serricorne		-			+	Kageyama et al. 2010; Zchori-Fein and Perlman 2004
Insecta	Coleoptera	Anobiidae	Stegobium	paniceum					+	Kageyama et al. 2010
Insecta	Coleoptera	Anthicidae	Formicomus	braminus					-	Kittayapong et al. 2003
Insecta	Coleoptera	Anthicidae	Formicomus	sp.					-	Kittayapong et al. 2003
Insecta	Coleoptera	Anthicidae	Notoxus	spatulifer		-			-	Weeks and Stouthamer 2003
Insecta	Coleoptera	Bolboceratidae	Bolbocerastes	regalis		-			-	Weeks and Stouthamer 2003
Insecta	Coleoptera	Bostrichidae	Rhyzoperta	dominica		-			-	Zchori-Fein and Perlman 2004; Kageyama et al. 2010
Insecta	Coleoptera	Brentidae	Brentus	anchorage					-	Werren et al. 1995
Insecta	Coleoptera	Buprestidae	Anthaxia	nitidula	-	-		-	-	Duron et al. 2008
Insecta	Coleoptera	Buprestidae	Anthaxia	sp.	-	-		-	-	Duron et al. 2008
Insecta	Coleoptera	Buprestidae	Capnodis	tenebrionis	-	-		-	-	Duron et al. 2008
Insecta	Coleoptera	Byturidae	Byturus	affinis					+	Malloch and Fenton 2005
Insecta	Coleoptera	Byturidae	Byturus	ochraceus					+	Malloch and Fenton 2005
Insecta	Coleoptera	Byturidae	Byturus	tomentosus					+	Malloch and Fenton 2005
Insecta	Coleoptera	Byturidae	Byturus	unicolur					+	Malloch and Fenton 2005
Insecta	Coleoptera	Cantharidae	Chauligognathus	pennsylvanicus					-	Werren and Windsor 2000
Insecta	Coleoptera	Cantharidae	Rhagonycha	fulva	-	-		-	-	Duron et al. 2008
Insecta	Coleoptera	Cantharidae	Rhagonycha	sp.	-	-		-	-	Duron et al. 2008
Insecta	Coleoptera	Carabidae	Agra	sp.					-	Werren and Windsor 2000
Insecta	Coleoptera	Carabidae	Agra	sp.					-	Werren et al. 1995
Insecta	Coleoptera	Carabidae	Chlaenius	circumdatus					-	Kittayapong et al. 2003
Insecta	Coleoptera	Carabidae	Chlaenius	quadricolor					-	Kittayapong et al. 2003
Insecta	Coleoptera	Carabidae	Chlaenius	sp. 1					-	Kittayapong et al. 2003
Insecta	Coleoptera	Carabidae	Chlaenius	sp. 2					+	Kittayapong et al. 2003
Insecta	Coleoptera	Carabidae	Chlaenius	sp. 3					-	Kittayapong et al. 2003
Insecta	Coleoptera	Carabidae	Chlaenius	sp. 4					-	Kittayapong et al. 2003
Insecta	Coleoptera	Carabidae	Chlaenius	sp. 5					-	Kittayapong et al. 2003
Insecta	Coleoptera	Carabidae	Coptodear	sp.					-	Werren et al. 1995
Insecta	Coleoptera	Carabidae	Drypta	japonica					-	Kittayapong et al. 2003
Insecta	Coleoptera	Carabidae	Galerita	sp.					-	Werren and Windsor 2000
Insecta	Coleoptera	Carabidae	Harpalus	pennsylvanicus					-	Werren and Windsor 2000
Insecta	Coleoptera	Carabidae	Morion	sp.					-	Werren et al. 1995
Insecta	Coleoptera	Carabidae	Ophionea	indica					-	Kittayapong et al. 2003
Insecta	Coleoptera	Carabidae	Ophionea	ishii					-	Kittayapong et al. 2003
Insecta	Coleoptera	Carabidae	Ophionea	nigrofasciata					-	Kittayapong et al. 2003
Insecta	Coleoptera	Carabidae	Pentagonica	sp.					-	Kittayapong et al. 2003
Insecta	Coleoptera	Carabidae	Pheropsophus	sp.					-	Kittayapong et al. 2003
Insecta	Coleoptera	Carabidae	Polychalma	multicava					-	Werren et al. 1995
Insecta	Coleoptera	Carabidae	Scarites	sp.					-	Kittayapong et al. 2003
Insecta	Coleoptera	Carabidae	Submera	latifrons					-	Kittayapong et al. 2003
Insecta	Coleoptera	Carabidae	unidentified	sp.					-	Sintupachee et al. 2006
Insecta	Coleoptera	Cerambycidae	Aeolesthes	holocericea					-	Prakash and Puttaraju 2006
Insecta	Coleoptera	Cerambycidae	Apriona	sp.					-	Prakash et al. 2007
Insecta	Coleoptera	Cerambycidae	Clytus	arietis	-	-		-	-	Duron et al. 2008
Insecta	Coleoptera	Cerambycidae	Grammoptera	militaris		-			+	Weeks and Stouthamer 2003
Insecta	Coleoptera	Cerambycidae	Leptura	livida	-	-		-	-	Duron et al. 2008
Insecta	Coleoptera	Cerambycidae	Stenopterus	sp.	-	-		-	-	Duron et al. 2008
Insecta	Coleoptera	Cerambycidae	Sthenias	grisator					-	Prakash and Puttaraju 2006
Insecta	Coleoptera	Cerambycidae	Tetraopes	tetraophthalmus					-	Werren and Windsor 2000
Insecta	Coleoptera	Cerambycidae	Typocerus	velutinus					-	Werren and Windsor 2000
Insecta	Coleoptera	Cerambycidae	unidentified	sp.					-	Werren and Windsor 2000
Insecta	Coleoptera	Ceratocanthidae	Germarostes	globosus		-			-	Weeks and Stouthamer 2003
Insecta	Coleoptera	Cetoniidae	Oxythyrea	noemi		-			+	Zchori-Fein and Perlman 2004
Insecta	Coleoptera	Chrysomelidae	Acalymma	blandulum					+	Clark et al. 2001
Insecta	Coleoptera	Chrysomelidae	Acalymma	vittatum					+	Clark et al. 2001
Insecta	Coleoptera	Chrysomelidae	Acanthoscelides	obtectus					-	Kageyama et al. 2010
Insecta	Coleoptera	Chrysomelidae	Acanthoscelides	pallidipennis					-	Kondo et al. 2011
Insecta	Coleoptera	Chrysomelidae	Acromis	sparsa					+	Werren et al. 1995
Insecta	Coleoptera	Chrysomelidae	Agelastica	alni					+	Pankewitz 2007
Insecta	Coleoptera	Chrysomelidae	Aslamidium	impurum					-	Werren et al. 1995
Insecta	Coleoptera	Chrysomelidae	Asphaera	reichei					-	Werren et al. 1995
Insecta	Coleoptera	Chrysomelidae	Aulacophora	frontalis					-	Sintupachee et al. 2006
Insecta	Coleoptera	Chrysomelidae	Aulacophora	indica					-	Sintupachee et al. 2006
Insecta	Coleoptera	Chrysomelidae	Aulacophora	similis					-	Sintupachee et al. 2006
Insecta	Coleoptera	Chrysomelidae	Borowiecius	ademptus					-	Kondo et al. 2011
Insecta	Coleoptera	Chrysomelidae	Bruchidius	pisorum					-	Kondo et al. 2011
Insecta	Coleoptera	Chrysomelidae	Bruchidius	terrenus					-	Kondo et al. 2011
Insecta	Coleoptera	Chrysomelidae	Bruchus	rufimanus					-	Kondo et al. 2011; Yun et al. 2011
Insecta	Coleoptera	Chrysomelidae	Callosobruchus	analis					+	Kageyama et al. 2010; Kondo et al. 2011
Insecta	Coleoptera	Chrysomelidae	Callosobruchus	chinensis		-			+	Zchori-Fein and Perlman 2004; Kageyama et al. 2010; Kondo et al. 2011
Insecta	Coleoptera	Chrysomelidae	Callosobruchus	dolichosi					-	Kondo et al. 2011
Insecta	Coleoptera	Chrysomelidae	Callosobruchus	imitator					-	Kondo et al. 2011
Insecta	Coleoptera	Chrysomelidae	Callosobruchus	latealbus					+	Kondo et al. 2011
Insecta	Coleoptera	Chrysomelidae	Callosobruchus	maculatus					-	Kageyama et al. 2010; Kondo et al. 2011
Insecta	Coleoptera	Chrysomelidae	Callosobruchus	nigripennis					-	Kondo et al. 2011
Insecta	Coleoptera	Chrysomelidae	Callosobruchus	phaseoli					-	Kondo et al. 2011
Insecta	Coleoptera	Chrysomelidae	Callosobruchus	pulcher					-	Kondo et al. 2011
Insecta	Coleoptera	Chrysomelidae	Callosobruchus	semigriseus					-	Kondo et al. 2011
Insecta	Coleoptera	Chrysomelidae	Callosobruchus	subinnotatus					-	Kondo et al. 2011
Insecta	Coleoptera	Chrysomelidae	Callosobruchus	theobromae					-	Kondo et al. 2011
Insecta	Coleoptera	Chrysomelidae	Callosobruchus	utidai					-	Kondo et al. 2011
Insecta	Coleoptera	Chrysomelidae	Calyptocephela	brevicornis					-	Werren et al. 1995
Insecta	Coleoptera	Chrysomelidae	Cephaloleia	sallei					-	Werren et al. 1995
Insecta	Coleoptera	Chrysomelidae	Cephaloleia	sp.					-	Werren et al. 1995
Insecta	Coleoptera	Chrysomelidae	Cephaloleia	sp.					-	Werren et al. 1995
Insecta	Coleoptera	Chrysomelidae	Charidotella	purpurata					+	Werren and Windsor 2000
Insecta	Coleoptera	Chrysomelidae	Charidotella	sexpunctata					-	Werren and Windsor 2000
Insecta	Coleoptera	Chrysomelidae	Chelymorpha	alternans					+	Werren et al. 1995
Insecta	Coleoptera	Chrysomelidae	Chelymorpha	cassidea					-	Werren and Windsor 2000
Insecta	Coleoptera	Chrysomelidae	Chersinellina	heteropunctata					+	Werren et al. 1995
Insecta	Coleoptera	Chrysomelidae	Chrysolina	varians	-	-		+	-	Duron et al. 2008
Insecta	Coleoptera	Chrysomelidae	Colaspis	sp.					-	Werren et al. 1995
Insecta	Coleoptera	Chrysomelidae	Coptocycla	leprosa					-	Werren et al. 1995
Insecta	Coleoptera	Chrysomelidae	Deloyala	guttata					-	Werren and Windsor 2000
Insecta	Coleoptera	Chrysomelidae	Diabrotica	balteata					-	Clark et al. 2001
Insecta	Coleoptera	Chrysomelidae	Diabrotica	barberi					-	Clark et al. 2001
Insecta	Coleoptera	Chrysomelidae	Diabrotica	cristata					+	Clark et al. 2001
Insecta	Coleoptera	Chrysomelidae	Diabrotica	lemniscata					+	Clark et al. 2001
Insecta	Coleoptera	Chrysomelidae	Diabrotica	longicornis					-	Clark et al. 2001
Insecta	Coleoptera	Chrysomelidae	Diabrotica	porracea					-	Clark et al. 2001
Insecta	Coleoptera	Chrysomelidae	Diabrotica	sp.					-	Werren et al. 1995
Insecta	Coleoptera	Chrysomelidae	Diabrotica	speciosa					-	Clark et al. 2001
Insecta	Coleoptera	Chrysomelidae	Diabrotica	undecimpunctata					-	Werren and Windsor 2000
Insecta	Coleoptera	Chrysomelidae	Diabrotica	undecimpunctata howardi					-	Clark et al. 2001
Insecta	Coleoptera	Chrysomelidae	Diabrotica	undecimpunctata undecimpunctata					-	Clark et al. 2001
Insecta	Coleoptera	Chrysomelidae	Diabrotica	virgifera virgifera					+	Clark et al. 2001
Insecta	Coleoptera	Chrysomelidae	Diabrotica	virgifera zeae					-	Clark et al. 2001
Insecta	Coleoptera	Chrysomelidae	Diabrotica	viridula					-	Clark et al. 2001
Insecta	Coleoptera	Chrysomelidae	Dicladispa	armigera					+	Kittayapong et al. 2003
Insecta	Coleoptera	Chrysomelidae	Disonycha	trifasciata					-	Werren et al. 1995
Insecta	Coleoptera	Chrysomelidae	Galeruca	tanaceti					+	Pankewitz 2007
Insecta	Coleoptera	Chrysomelidae	Imatidium	thoracicum					-	Werren et al. 1995
Insecta	Coleoptera	Chrysomelidae	Kytorhinus	sharpianus					-	Kondo et al. 2011
Insecta	Coleoptera	Chrysomelidae	Lema	refotestacea					-	Sintupachee et al. 2006
Insecta	Coleoptera	Chrysomelidae	Lema	sexpunctata					-	Werren and Windsor 2000
Insecta	Coleoptera	Chrysomelidae	Leptinotarsa	decemlineata	-	-		-	-	Duron et al. 2008
Insecta	Coleoptera	Chrysomelidae	Megabruchidius	sophorae					+	Kondo et al. 2011
Insecta	Coleoptera	Chrysomelidae	Monolepta	signata					+	Sintupachee et al. 2006; Kittayapong et al. 2003
Insecta	Coleoptera	Chrysomelidae	Oulema	sp.					-	Kittayapong et al. 2003
Insecta	Coleoptera	Chrysomelidae	Phyllotreta	sp.					+	Sintupachee et al. 2006
Insecta	Coleoptera	Chrysomelidae	Platyphora	encosma					-	Werren et al. 1995
Insecta	Coleoptera	Chrysomelidae	Platyphora	sp.					-	Werren et al. 1995
Insecta	Coleoptera	Chrysomelidae	Prosopodonta	dorsata					-	Werren et al. 1995
Insecta	Coleoptera	Chrysomelidae	Pseudimatidium	sp.					-	Werren et al. 1995
Insecta	Coleoptera	Chrysomelidae	Pseudimatidium	sp.					-	Werren et al. 1995
Insecta	Coleoptera	Chrysomelidae	Spaethiella	sp.					-	Werren et al. 1995
Insecta	Coleoptera	Chrysomelidae	Tapinaspis	wesmaeli					-	Werren et al. 1995
Insecta	Coleoptera	Chrysomelidae	unidentified	sp.	-	-		-	-	Duron et al. 2008
Insecta	Coleoptera	Chrysomelidae	Xanthogaleruca	luteola					-	Pankewitz 2007
Insecta	Coleoptera	Cicindelidae	Cicindela	sexguttata					-	Werren and Windsor 2000
Insecta	Coleoptera	Cicindelidae	Cicindela	sp.					-	Kittayapong et al. 2003
Insecta	Coleoptera	Ciidae	Cis	sp. 1					-	Werren and Windsor 2000
Insecta	Coleoptera	Ciidae	Cis	sp. 2					-	Werren and Windsor 2000
Insecta	Coleoptera	Cleridae	Priocera	sp.					+	Werren et al. 1995
Insecta	Coleoptera	Cleridae	unidentified	sp.		-			-	Weeks and Stouthamer 2003
Insecta	Coleoptera	Coccinellidae	Adalia	10-punctata					-	Weinert et al. 2007
Insecta	Coleoptera	Coccinellidae	Adalia	2-punctata					-	Weinert et al. 2007
Insecta	Coleoptera	Coccinellidae	Adalia	bipunctata					+	Ahmed et al. 2010
Insecta	Coleoptera	Coccinellidae	Adalia	decempunctata					-	Prakash et al. 2007
Insecta	Coleoptera	Coccinellidae	Anatis	ocellata					-	Weinert et al. 2007
Insecta	Coleoptera	Coccinellidae	Anisosticta	19-punctata					-	Weinert et al. 2007
Insecta	Coleoptera	Coccinellidae	Aphidecta	obliterata					-	Weinert et al. 2007
Insecta	Coleoptera	Coccinellidae	Brumoides	lineatus					-	Kittayapong et al. 2003
Insecta	Coleoptera	Coccinellidae	Brumoides	suturalis					-	Kittayapong et al. 2003
Insecta	Coleoptera	Coccinellidae	Calvia	14-guttata	-	-		-	-	Duron et al. 2008
Insecta	Coleoptera	Coccinellidae	Calvia	quattuordecimguttata					+	Weinert et al. 2007
Insecta	Coleoptera	Coccinellidae	Chilocorus	bipustulatus					+	Weinert et al. 2007
Insecta	Coleoptera	Coccinellidae	Coccidula	rufa					+	Weinert et al. 2007
Insecta	Coleoptera	Coccinellidae	Coccinella	7-punctata					+	Weinert et al. 2007
Insecta	Coleoptera	Coccinellidae	Coccinella	hieroglyphica					-	Weinert et al. 2007
Insecta	Coleoptera	Coccinellidae	Coccinella	miranda					-	Weinert et al. 2007
Insecta	Coleoptera	Coccinellidae	Coccinella	repanda					-	Kittayapong et al. 2003
Insecta	Coleoptera	Coccinellidae	Coccinella	transversalis					-	Sintupachee et al. 2006
Insecta	Coleoptera	Coccinellidae	Coelophora	bisellata					-	Sintupachee et al. 2006
Insecta	Coleoptera	Coccinellidae	Coleomegilla	maculata					-	Werren and Windsor 2000
Insecta	Coleoptera	Coccinellidae	Cryptolaemus	montrouzieri		-			-	Zchori-Fein and Perlman 2004
Insecta	Coleoptera	Coccinellidae	Cycloneda	munda					-	Werren and Windsor 2000
Insecta	Coleoptera	Coccinellidae	Cycloneda	sanguinea		-			-	Weeks and Stouthamer 2003
Insecta	Coleoptera	Coccinellidae	Epilachna	borealis					-	Werren et al. 1995
Insecta	Coleoptera	Coccinellidae	Epilachna	indica					-	Sintupachee et al. 2006
Insecta	Coleoptera	Coccinellidae	Epilachna	vigintioctopunctata					-	Sintupachee et al. 2006
Insecta	Coleoptera	Coccinellidae	Exochomus	quadripustulatus					-	Weinert et al. 2007
Insecta	Coleoptera	Coccinellidae	Halyzia	sedecimguttata					+	Weinert et al. 2007
Insecta	Coleoptera	Coccinellidae	Harmonia	4-punctata					-	Weinert et al. 2007
Insecta	Coleoptera	Coccinellidae	Harmonia	axyridis					+	Ahmed et al. 2010; Yun et al. 2011
Insecta	Coleoptera	Coccinellidae	Harmonia	eucharis					+	Ahmed et al. 2010
Insecta	Coleoptera	Coccinellidae	Harmonia	octomaculata					-	Kittayapong et al. 2003
Insecta	Coleoptera	Coccinellidae	Hippodemia	convergens		-			-	Weeks and Stouthamer 2003
Insecta	Coleoptera	Coccinellidae	Megalocaria	dilatata					+	Ahmed et al. 2010
Insecta	Coleoptera	Coccinellidae	Micraspis	discolor					-	Sintupachee et al. 2006; Kittayapong et al. 2003
Insecta	Coleoptera	Coccinellidae	Micraspis	vincta					-	Kittayapong et al. 2003
Insecta	Coleoptera	Coccinellidae	Myrha	octodecimguttata					-	Weinert et al. 2007
Insecta	Coleoptera	Coccinellidae	Myzia	oblongoguttata					-	Weinert et al. 2007
Insecta	Coleoptera	Coccinellidae	Propylaea	japonica					-	Kittayapong et al. 2003
Insecta	Coleoptera	Coccinellidae	Propylea	14-punctata	-	-		-	-	Weinert et al. 2007; Duron et al. 2008
Insecta	Coleoptera	Coccinellidae	Propylea	japonica					+	Yun et al. 2011
Insecta	Coleoptera	Coccinellidae	Psyllobora	22-punctata	-	-		-	-	Duron et al. 2008
Insecta	Coleoptera	Coccinellidae	Rhyzobius (Rhizobius)	litura					+	Weinert et al. 2007
Insecta	Coleoptera	Coccinellidae	Scymnus	frontalis					-	Weinert et al. 2007
Insecta	Coleoptera	Coccinellidae	Scymnus	sp.		-			-	Zchori-Fein and Perlman 2004
Insecta	Coleoptera	Coccinellidae	Serangium	japonicum					+	Ahmed et al. 2010
Insecta	Coleoptera	Coccinellidae	Subcoccinella	24-punctata					-	Weinert et al. 2007
Insecta	Coleoptera	Coccinellidae	Tytthaspis	16-punctata	-	-		-	-	Weinert et al. 2007; Duron et al. 2008
Insecta	Coleoptera	Coccinellidae	unidentified	sp.					+	Werren and Windsor 2000
Insecta	Coleoptera	Cucujidae	Cryptolestes	pusillus					-	Kageyama et al. 2010
Insecta	Coleoptera	Cucujidae	Cryptolestes	turcicus					-	Kageyama et al. 2010
Insecta	Coleoptera	Curculionidae	904J	Unid. Sp.					+	Werren et al. 1995
Insecta	Coleoptera	Curculionidae	Aramigus	conirostris					+	Rodriguero et al. 2010
Insecta	Coleoptera	Curculionidae	Aramigus	tessellatus					+	Rodriguero et al. 2010
Insecta	Coleoptera	Curculionidae	Astycus	sp.					-	Sintupachee et al. 2006
Insecta	Coleoptera	Curculionidae	Atrichonotus	sordidus					-	Rodriguero et al. 2010
Insecta	Coleoptera	Curculionidae	Atrichonotus	taeniatulus					+	Rodriguero et al. 2010
Insecta	Coleoptera	Curculionidae	Baris	deplanata					-	Prakash et al. 2007
Insecta	Coleoptera	Curculionidae	Blosyrus	herthus					-	Sintupachee et al. 2006
Insecta	Coleoptera	Curculionidae	Brachyderes	incanus					+	Lachowska et al. 2010
Insecta	Coleoptera	Curculionidae	Brachysomus	albinae					-	Lachowska et al. 2010
Insecta	Coleoptera	Curculionidae	Brachysomus	chevrolati					-	Lachowska et al. 2010
Insecta	Coleoptera	Curculionidae	Brachysomus	dispar					-	Lachowska et al. 2010
Insecta	Coleoptera	Curculionidae	Brachysomus	echinatus					-	Lachowska et al. 2010
Insecta	Coleoptera	Curculionidae	Brachysomus	formaneki					-	Lachowska et al. 2010
Insecta	Coleoptera	Curculionidae	Brachysomus	interpositus					-	Lachowska et al. 2010
Insecta	Coleoptera	Curculionidae	Brachysomus	liptoviensis					-	Lachowska et al. 2010
Insecta	Coleoptera	Curculionidae	Brachysomus	mollicomus					-	Lachowska et al. 2010
Insecta	Coleoptera	Curculionidae	Brachysomus	pellucidus					+	Lachowska et al. 2010
Insecta	Coleoptera	Curculionidae	Brachysomus	polonicus					-	Lachowska et al. 2010
Insecta	Coleoptera	Curculionidae	Brachysomus	purkynei					-	Lachowska et al. 2010
Insecta	Coleoptera	Curculionidae	Brachysomus	setiger					-	Lachowska et al. 2010
Insecta	Coleoptera	Curculionidae	Brachysomus	vallestris					-	Lachowska et al. 2010
Insecta	Coleoptera	Curculionidae	Centricnemus	leucogrammus					-	Lachowska et al. 2010
Insecta	Coleoptera	Curculionidae	Cossonus	sp.					+	Werren et al. 1995
Insecta	Coleoptera	Curculionidae	Cyrtepistomus	castaneus					+	Werren and Windsor 2000
Insecta	Coleoptera	Curculionidae	Dorytomus	carpathicus					+	Lachowska et al. 2010
Insecta	Coleoptera	Curculionidae	Dorytomus	rufatus					+	Lachowska et al. 2010
Insecta	Coleoptera	Curculionidae	Dorytomus	taeniatus					-	Lachowska et al. 2010
Insecta	Coleoptera	Curculionidae	Echinocnemus	oryzae					-	Kittayapong et al. 2003
Insecta	Coleoptera	Curculionidae	Ellescus	bipunctatus					+	Lachowska et al. 2010
Insecta	Coleoptera	Curculionidae	Enoploplactus	lizeri					-	Rodriguero et al. 2010
Insecta	Coleoptera	Curculionidae	Enoploplactus	sulfureovitattus					-	Rodriguero et al. 2010
Insecta	Coleoptera	Curculionidae	Eugnathus	alterans					-	Sintupachee et al. 2006
Insecta	Coleoptera	Curculionidae	Eurymetopus	fallax					+	Rodriguero et al. 2010
Insecta	Coleoptera	Curculionidae	Eurymetopus	globosus					+	Rodriguero et al. 2010
Insecta	Coleoptera	Curculionidae	Eusomus	ovulum					+	Lachowska et al. 2010
Insecta	Coleoptera	Curculionidae	Foucartia	liturata					-	Lachowska et al. 2010
Insecta	Coleoptera	Curculionidae	Larinus	cynarae	-	-		-	-	Duron et al. 2008
Insecta	Coleoptera	Curculionidae	Larinus	scolymi	-	-		-	-	Duron et al. 2008
Insecta	Coleoptera	Curculionidae	Liparus	glabrirostris					-	Lachowska et al. 2010
Insecta	Coleoptera	Curculionidae	Lissorhoptrus	oryzophilus					-	Kittayapong et al. 2003
Insecta	Coleoptera	Curculionidae	Mimographus	ocellatus					+	Rodriguero et al. 2010
Insecta	Coleoptera	Curculionidae	Myllocerus	discolor					+	Prakash and Puttaraju 2006
Insecta	Coleoptera	Curculionidae	Naupactus	ambiguus					+	Rodriguero et al. 2010
Insecta	Coleoptera	Curculionidae	Naupactus	cervinus					+	Rodriguero et al. 2010
Insecta	Coleoptera	Curculionidae	Naupactus	cinereidorsum					-	Rodriguero et al. 2010
Insecta	Coleoptera	Curculionidae	Naupactus	condecoratus					+	Rodriguero et al. 2010
Insecta	Coleoptera	Curculionidae	Naupactus	cyphoides					+	Rodriguero et al. 2010
Insecta	Coleoptera	Curculionidae	Naupactus	dissimilis					+	Rodriguero et al. 2010
Insecta	Coleoptera	Curculionidae	Naupactus	dissimulator					-	Rodriguero et al. 2010
Insecta	Coleoptera	Curculionidae	Naupactus	leucoloma					+	Rodriguero et al. 2010
Insecta	Coleoptera	Curculionidae	Naupactus	minor					+	Rodriguero et al. 2010
Insecta	Coleoptera	Curculionidae	Naupactus	peregrinus					+	Rodriguero et al. 2010
Insecta	Coleoptera	Curculionidae	Naupactus	purpureoviolaceus					+	Rodriguero et al. 2010
Insecta	Coleoptera	Curculionidae	Naupactus	tremolerasi					+	Rodriguero et al. 2010
Insecta	Coleoptera	Curculionidae	Naupactus	tucumanensis					-	Rodriguero et al. 2010
Insecta	Coleoptera	Curculionidae	Naupactus	verecundus					+	Rodriguero et al. 2010
Insecta	Coleoptera	Curculionidae	Naupactus	versatilis					-	Rodriguero et al. 2010
Insecta	Coleoptera	Curculionidae	Naupactus	xanthographus					-	Rodriguero et al. 2010
Insecta	Coleoptera	Curculionidae	Neoglanis	comatus					-	Lachowska et al. 2010
Insecta	Coleoptera	Curculionidae	Neoglanis	ovalis					-	Lachowska et al. 2010
Insecta	Coleoptera	Curculionidae	Oryzophilus	surinamensis		-			+	Zchori-Fein and Perlman 2004
Insecta	Coleoptera	Curculionidae	Otiorhynchus	coecus					+	Lachowska et al. 2010
Insecta	Coleoptera	Curculionidae	Otiorhynchus	lepidopterus					-	Lachowska et al. 2010
Insecta	Coleoptera	Curculionidae	Otiorhynchus	scaber					-	Lachowska et al. 2010
Insecta	Coleoptera	Curculionidae	Otiorhynchus	singularis					+	Lachowska et al. 2010
Insecta	Coleoptera	Curculionidae	Pachyschelus	sp.					-	Werren et al. 1995
Insecta	Coleoptera	Curculionidae	Pantomorus	auripes					+	Rodriguero et al. 2010
Insecta	Coleoptera	Curculionidae	Pantomorus	cinerosus					+	Rodriguero et al. 2010
Insecta	Coleoptera	Curculionidae	Pantomorus	viridisquamosus					+	Rodriguero et al. 2010
Insecta	Coleoptera	Curculionidae	Paophilus	aflatus					+	Lachowska et al. 2010
Insecta	Coleoptera	Curculionidae	Parafoucartia	squamulata					+	Lachowska et al. 2010
Insecta	Coleoptera	Curculionidae	Peridinetus	subirroratus					-	Werren et al. 1995
Insecta	Coleoptera	Curculionidae	Phelypera	distigma					-	Werren et al. 1995
Insecta	Coleoptera	Curculionidae	Phyllobius	argentatus	-	-		-	-	Duron et al. 2008
Insecta	Coleoptera	Curculionidae	Phyllobius	pyri					-	Lachowska et al. 2010
Insecta	Coleoptera	Curculionidae	Polydrusus	formosus					-	Lachowska et al. 2010
Insecta	Coleoptera	Curculionidae	Polydrusus	inustus					+	Lachowska et al. 2010
Insecta	Coleoptera	Curculionidae	Polydrusus	mollis					+	Lachowska et al. 2010
Insecta	Coleoptera	Curculionidae	Polydrusus	pilosus					+	Lachowska et al. 2010
Insecta	Coleoptera	Curculionidae	Pseudopthalmus	sp.					-	Werren et al. 1995
Insecta	Coleoptera	Curculionidae	Rhinostomus	barbirostris					-	Werren et al. 1995
Insecta	Coleoptera	Curculionidae	Rhynchophorus	palmarum					-	Werren et al. 1995
Insecta	Coleoptera	Curculionidae	Sciaphilus	asperatus					-	Lachowska et al. 2010
Insecta	Coleoptera	Curculionidae	Sciaphobus	rubi					+	Lachowska et al. 2010
Insecta	Coleoptera	Curculionidae	Sitophilus	granarius					-	Kageyama et al. 2010
Insecta	Coleoptera	Curculionidae	Sitophilus	oryzae		-			+	Zchori-Fein and Perlman 2004; Kageyama et al. 2010
Insecta	Coleoptera	Curculionidae	Sitophilus	zeamais					+	Kageyama et al. 2010
Insecta	Coleoptera	Curculionidae	Stegotes	sp.					-	Werren et al. 1995
Insecta	Coleoptera	Curculionidae	Strophosoma	capitatum					+	Lachowska et al. 2010
Insecta	Coleoptera	Curculionidae	Strophosoma	faber					-	Lachowska et al. 2010
Insecta	Coleoptera	Curculionidae	Strophosoma	melanogrammum					+	Lachowska et al. 2010
Insecta	Coleoptera	Curculionidae	unidentified	sp. 1					-	Werren and Windsor 2000
Insecta	Coleoptera	Curculionidae	unidentified	sp. 2					-	Werren and Windsor 2000
Insecta	Coleoptera	Curculionidae	unidentified	sp. 3					-	Werren and Windsor 2000
Insecta	Coleoptera	Curculionidae	Xestolabus	corvinus					-	Werren et al. 1995
Insecta	Coleoptera	Dermestidae	Anthrenus	sp. 1		-			+	Weeks and Stouthamer 2003
Insecta	Coleoptera	Dermestidae	Anthrenus	sp. 2		-			-	Weeks and Stouthamer 2003
Insecta	Coleoptera	Dermestidae	Anthrenus	verbasci					+	Kageyama et al. 2010
Insecta	Coleoptera	Dermestidae	Dermestes	lardarius					-	Werren and Windsor 2000
Insecta	Coleoptera	Dermestidae	Dermestes	sp.	-	-		-	-	Duron et al. 2008
Insecta	Coleoptera	Dermestidae	Dermestes	sp.					-	Prakash and Puttaraju 2006
Insecta	Coleoptera	Dermestidae	Trogoderma	granarium		-			-	Zchori-Fein and Perlman 2004; Kageyama et al. 2010
Insecta	Coleoptera	Dermestidae	unidentified	sp.		-			-	Jeong et al. 2009
Insecta	Coleoptera	Dytiscidae	Guignotus	pusillus	-	-		-	+	Duron et al. 2008
Insecta	Coleoptera	Elateridae	Aeoloderma	brachmana					-	Kittayapong et al. 2003
Insecta	Coleoptera	Elateridae	Semiotus	insignis					-	Werren et al. 1995
Insecta	Coleoptera	Elateridae	Semiotus	liqneus					-	Werren et al. 1995
Insecta	Coleoptera	Elateridae	unidentified	sp.					-	Werren and Windsor 2000
Insecta	Coleoptera	Endomychidae	Stenotarsus	rotundus					-	Werren et al. 1995
Insecta	Coleoptera	Erirhinidae	Hydronomidius	molitor					+	Kittayapong et al. 2003
Insecta	Coleoptera	Erotylidae	Cypherotylus	sp.					-	Werren et al. 1995
Insecta	Coleoptera	Erotylidae	Megalodacne	sp.					-	Werren and Windsor 2000
Insecta	Coleoptera	Erotylidae	Pselaphacus	conspersus					-	Werren et al. 1995
Insecta	Coleoptera	Erotylidae	Pselaphacus	vitticollis					-	Werren et al. 1995
Insecta	Coleoptera	Geotrupidae	Geotrupes	splendidus		-			-	Weeks and Stouthamer 2003
Insecta	Coleoptera	Geotrupidae	Geotrupes	stercorarius	-	-		-	-	Duron et al. 2008
Insecta	Coleoptera	Glaresidae	Glaresis	ecostata		-			-	Weeks and Stouthamer 2003
Insecta	Coleoptera	Hybosoridae	Hybosorus	illigeri		-			-	Weeks and Stouthamer 2003
Insecta	Coleoptera	Hydrophilidae	Berosus	sp.					-	Kittayapong et al. 2003
Insecta	Coleoptera	Hydrophilidae	Hydrophilus	acuminatus					-	Kittayapong et al. 2003
Insecta	Coleoptera	Lucanidae	Lucanus	elephas		-			-	Weeks and Stouthamer 2003
Insecta	Coleoptera	Lycidae	Calypteron	reticulatum					-	Werren and Windsor 2000
Insecta	Coleoptera	Lycidae	Calypteron	terminale					-	Werren and Windsor 2000
Insecta	Coleoptera	Lycidae	JW14	Unid. Sp.					-	Werren et al. 1995
Insecta	Coleoptera	Lycidae	Lycostomus	lateritius					-	Sintupachee et al. 2006
Insecta	Coleoptera	Malachiidae	Apalochrus	rufofasciatus					-	Kittayapong et al. 2003
Insecta	Coleoptera	Meloidae	Epicauta	cinerea					+	Werren and Windsor 2000
Insecta	Coleoptera	Melyridae	Allonyx	sp.		-			-	Weeks and Stouthamer 2003
Insecta	Coleoptera	Melyridae	Listrus	sp. 1		-			-	Weeks and Stouthamer 2003
Insecta	Coleoptera	Melyridae	Listrus	sp. 2		-			-	Weeks and Stouthamer 2003
Insecta	Coleoptera	Melyridae	Zigia	versicolor		-			-	Zchori-Fein and Perlman 2004
Insecta	Coleoptera	Mordellidae	Mordellistena	sp.	-	-		-	-	Duron et al. 2008
Insecta	Coleoptera	Mordellidae	Oncocerna	sp.	-	-		-	-	Duron et al. 2008
Insecta	Coleoptera	Nitidulidae	Carpophilus	pilosellus					-
Insecta	Coleoptera	Nitidulidae	Carpophilus	sp.					-	Werren and Windsor 2000
Insecta	Coleoptera	Nitidulidae	Haptoncus	sp.					-	Sintupachee et al. 2006
Insecta	Coleoptera	Nitidulidae	Lobiops	sp.					-	Werren and Windsor 2000
Insecta	Coleoptera	Passalidae	Passalus	punctiger					-	Werren et al. 1995
Insecta	Coleoptera	Pleocomidae	Pleocoma	dubitalis		-			-	Weeks and Stouthamer 2003
Insecta	Coleoptera	Ptinidae	unidentified	sp.		-			-	Jeong et al. 2009
Insecta	Coleoptera	Scarabaeidae	Acoma	glabrata		-			-	Weeks and Stouthamer 2003
Insecta	Coleoptera	Scarabaeidae	Adoretus	sp.					-	Kittayapong et al. 2003
Insecta	Coleoptera	Scarabaeidae	Anomala	humeralis					-	Kittayapong et al. 2003
Insecta	Coleoptera	Scarabaeidae	Anomala	marginata		-			-	Weeks and Stouthamer 2003
Insecta	Coleoptera	Scarabaeidae	Canthidium	auritex					-	Werren et al. 1995
Insecta	Coleoptera	Scarabaeidae	Canthidium	haroldi					-	Werren et al. 1995
Insecta	Coleoptera	Scarabaeidae	Canthon	angustatus					-	Werren et al. 1995
Insecta	Coleoptera	Scarabaeidae	Canthon	sp.					-	Werren et al. 1995
Insecta	Coleoptera	Scarabaeidae	Cetonia	aurata	-	-		-	-	Duron et al. 2008
Insecta	Coleoptera	Scarabaeidae	Cyclocephala	corbonarius					-	Werren et al. 1995
Insecta	Coleoptera	Scarabaeidae	Cyclocephala	sp.					-	Werren et al. 1995
Insecta	Coleoptera	Scarabaeidae	Cyclocephala	sp.					-	Werren et al. 1995
Insecta	Coleoptera	Scarabaeidae	Diplotaxis	sp.		-			-	Weeks and Stouthamer 2003
Insecta	Coleoptera	Scarabaeidae	Diplotaxis	sp.					-	Werren et al. 1995
Insecta	Coleoptera	Scarabaeidae	Ligyrus	ruginasus		-			-	Weeks and Stouthamer 2003
Insecta	Coleoptera	Scarabaeidae	Onthophagus	acuminatus					-	Werren et al. 1995
Insecta	Coleoptera	Scarabaeidae	Onthophagus	vaulongeri					+	Sintupachee et al. 2006
Insecta	Coleoptera	Scarabaeidae	Parathyce	palpalis		-			-	Weeks and Stouthamer 2003
Insecta	Coleoptera	Scarabaeidae	Phyllophaga	sp.					-	Werren and Windsor 2000
Insecta	Coleoptera	Scarabaeidae	Popillia	japonica		-			-	Weeks and Stouthamer 2003
Insecta	Coleoptera	Scarabaeidae	Scarabaeus	sp.		-			-	Weeks and Stouthamer 2003
Insecta	Coleoptera	Scarabaeidae	Serica	sp.		-			-	Weeks and Stouthamer 2003
Insecta	Coleoptera	Scolytidae	Coccotrypes	dectyliperda		-			+	Zchori-Fein and Perlman 2004
Insecta	Coleoptera	Scraptiidae	Anaspis	frontalis	-	-		-	-	Duron et al. 2008
Insecta	Coleoptera	Silphidae	Nicrophorus	sp.		-			-	Weeks and Stouthamer 2003
Insecta	Coleoptera	Silvanidae	Oryzaephilus	surinamensis					+
Insecta	Coleoptera	Staphylinidae	Paederus	fuscipes					+	Kittayapong et al. 2003; Yun et al. 2011
Insecta	Coleoptera	Staphylinidae	Paederus	sp.					-	Kittayapong et al. 2003
Insecta	Coleoptera	Staphylinidae	Paederus	tamulus					-	Kittayapong et al. 2003
Insecta	Coleoptera	Staphylinidae	unidentified	sp.					-	Sintupachee et al. 2006
Insecta	Coleoptera	Staphylinidae	unidentified	sp. 1		-			-	Weeks and Stouthamer 2003
Insecta	Coleoptera	Staphylinidae	unidentified	sp. 1					-	Werren and Windsor 2000
Insecta	Coleoptera	Staphylinidae	unidentified	sp. 2		-			-	Weeks and Stouthamer 2003
Insecta	Coleoptera	Staphylinidae	unidentified	sp. 2					+	Werren and Windsor 2000
Insecta	Coleoptera	Tenebrionidae	Alphitobius	diaperinus					-	Kageyama et al. 2010
Insecta	Coleoptera	Tenebrionidae	Alphitobius	laevigatus					-	Kageyama et al. 2010
Insecta	Coleoptera	Tenebrionidae	Bolitotherus	cornutus					-	Werren and Windsor 2000
Insecta	Coleoptera	Tenebrionidae	Cryptoglossa	sp.		-			-	Weeks and Stouthamer 2003
Insecta	Coleoptera	Tenebrionidae	Gnathocerus	cornutus					-	Kageyama et al. 2010
Insecta	Coleoptera	Tenebrionidae	Palorus	ratzeburgi					-	Kageyama et al. 2010
Insecta	Coleoptera	Tenebrionidae	Palorus	subdepressus					-	Kageyama et al. 2010
Insecta	Coleoptera	Tenebrionidae	Tenebrio	molitor	-	-		-	-	Duron et al. 2008; Zchori-Fein and Perlman 2004; Kageyama et al. 2010
Insecta	Coleoptera	Tenebrionidae	Tribolium	castaneum		-			-	Zchori-Fein and Perlman 2004; Kageyama et al. 2010
Insecta	Coleoptera	Tenebrionidae	Tribolium	confusum					+	Kageyama et al. 2010
Insecta	Coleoptera	Tenebrionidae	Tribolium	freemani					-	Kageyama et al. 2010
Insecta	Coleoptera	Trogidae	Omorgus	suberosus		-			-	Weeks and Stouthamer 2003
Insecta	Coleoptera	Trogossitidae	Temnochila	sp.					-	Werren et al. 1995
Insecta	Coleoptera	Trogossitidae	Tenebroides	mauritanicus					-	Kageyama et al. 2010
Insecta	Coleoptera		010	Unid. Sp.					-	Werren et al. 1995
Insecta	Coleoptera		Calomyeterus	sp.					-	Sintupachee et al. 2006
Insecta	Coleoptera		Lygaria	westermanni					-	Sintupachee et al. 2006
Insecta	Coleoptera		Phrixopogen	hausti					-	Sintupachee et al. 2006
Insecta	Dermaptera	Anisolabididae	Euborellia	philippinensis					-	Kittayapong et al. 2003
Insecta	Dermaptera	Forficulidae	Forficula	auricularia	-	-		-	-	Duron et al. 2008
Insecta	Diptera	Agromyzidae	Agromyza	oryzae					+	Kittayapong et al. 2003
Insecta	Diptera	Agromyzidae	Agromyza	sp.					-	Sintupachee et al. 2006
Insecta	Diptera	Agromyzidae	Chromatomyia	horticola					-	Tagami et al. 2006
Insecta	Diptera	Agromyzidae	Liriomyza	bryoniae					+	Tagami et al. 2006
Insecta	Diptera	Agromyzidae	Liriomyza	sativae					-	Tagami et al. 2006
Insecta	Diptera	Agromyzidae	Liriomyza	trifolii					+	Tagami et al. 2006
Insecta	Diptera	Agromyzidae	Melanagromyza	sp.					+	Sintupachee et al. 2006
Insecta	Diptera	Agromyzidae	unidentified	sp.					-	Sintupachee et al. 2006
Insecta	Diptera	Anthomyiidae	Delia	antiqua	-	-		-	-	Duron et al. 2008
Insecta	Diptera	Anthomyiidae	Delia	platura	-	-		-	-	Duron et al. 2008
Insecta	Diptera	Anthomyiidae	Delia	radicum	-	-		-	-	Duron et al. 2008
Insecta	Diptera	Anthomyiidae	Lasiomma	seminitidum				-	-	Martin et al. 2012
Insecta	Diptera	Asilidae	unidentified	sp. 1					-	Werren and Windsor 2000
Insecta	Diptera	Asilidae	unidentified	sp. 2					-	Werren and Windsor 2000
Insecta	Diptera	Blephariceridae	Blepharicera	sp.		-			-	Weeks and Stouthamer 2003
Insecta	Diptera	Bombyliidae	Bombylius	sp.		-			+	Weeks and Stouthamer 2003
Insecta	Diptera	Bombyliidae	unidentified	sp.					-	Werren and Windsor 2000
Insecta	Diptera	Brauiidae	Braula	coeca	-	-		-	-	Duron et al. 2008
Insecta	Diptera	Calliphoridae	Lucilia	circata		-			-	Zchori-Fein and Perlman 2004
Insecta	Diptera	Calliphoridae	Lucilla	cuprina	-					Taylor et al. 2011
Insecta	Diptera	Calliphoridae	Phormia	sp.	-					Taylor et al. 2011
Insecta	Diptera	Calliphoridae	Pollenia	rudius	-					Taylor et al. 2011
Insecta	Diptera	Calliphoridae	Protocalliphora	asiovora					-	Whitworth et al. 2007
Insecta	Diptera	Calliphoridae	Protocalliphora	bennetti					+	Whitworth et al. 2007
Insecta	Diptera	Calliphoridae	Protocalliphora	deceptor					-	Whitworth et al. 2007
Insecta	Diptera	Calliphoridae	Protocalliphora	falcozi					+	Whitworth et al. 2007
Insecta	Diptera	Calliphoridae	Protocalliphora	halli					+	Whitworth et al. 2007
Insecta	Diptera	Calliphoridae	Protocalliphora	hirundo					+	Whitworth et al. 2007
Insecta	Diptera	Calliphoridae	Protocalliphora	metallica					+	Whitworth et al. 2007
Insecta	Diptera	Calliphoridae	Protocalliphora	occidentalis					+	Whitworth et al. 2007
Insecta	Diptera	Calliphoridae	Protocalliphora	rognesi					+	Whitworth et al. 2007
Insecta	Diptera	Calliphoridae	Protocalliphora	rugosa					+	Whitworth et al. 2007
Insecta	Diptera	Calliphoridae	Protocalliphora	shannoni					+	Whitworth et al. 2007
Insecta	Diptera	Calliphoridae	Protocalliphora	sialia	-				+	Kyei-Poku et al. 2006; Whitworth et al. 2007; Taylor et al. 2011
Insecta	Diptera	Calliphoridae	Protocalliphora	sp.	+	-		-	+	Duron et al. 2008
Insecta	Diptera	Calliphoridae	Protophormia	terraenovae	-				-	Kyei-Poku et al. 2006; Taylor et al. 2011
Insecta	Diptera	Calliphoridae	Trypocalliphora	braueri					-	Whitworth et al. 2007
Insecta	Diptera	Calliphoridae	unidentified	sp.					-	Werren and Windsor 2000
Insecta	Diptera	Cecidomyiidae	Asphondylia	capparis		-			-	Zchori-Fein and Perlman 2004
Insecta	Diptera	Cecidomyiidae	Dasineuriola	sp.		-			-	Zchori-Fein and Perlman 2004
Insecta	Diptera	Cecidomyiidae	Orseolia	oryzae					+	Kittayapong et al. 2003; Behra et al. 2001
Insecta	Diptera	Cecidomyiidae	Schizomyia	sp.		-			-	Zchori-Fein and Perlman 2004
Insecta	Diptera	Celyphidae	Celyphus	scutatus					-	Sintupachee et al. 2006
Insecta	Diptera	Ceratopogonidae	Culicoides	actoni		-			-	Nakamura et al. 2009
Insecta	Diptera	Ceratopogonidae	Culicoides	arakawae		+			-	Nakamura et al. 2009
Insecta	Diptera	Ceratopogonidae	Culicoides	aterinervis		-			-	Nakamura et al. 2009
Insecta	Diptera	Ceratopogonidae	Culicoides	brevipalpis		-			-	Nakamura et al. 2009
Insecta	Diptera	Ceratopogonidae	Culicoides	brevitarsis		-			-	Nakamura et al. 2009
Insecta	Diptera	Ceratopogonidae	Culicoides	charadraeus		-			-	Nakamura et al. 2009
Insecta	Diptera	Ceratopogonidae	Culicoides	circumscriptus		-			-	Zchori-Fein and Perlman 2004
Insecta	Diptera	Ceratopogonidae	Culicoides	cylindratus		-			-	Nakamura et al. 2009
Insecta	Diptera	Ceratopogonidae	Culicoides	dubius		-			-	Nakamura et al. 2009
Insecta	Diptera	Ceratopogonidae	Culicoides	erairai		-			-	Nakamura et al. 2009
Insecta	Diptera	Ceratopogonidae	Culicoides	humeralis		-			-	Nakamura et al. 2009
Insecta	Diptera	Ceratopogonidae	Culicoides	imicola		-			-	Zchori-Fein and Perlman 2004
Insecta	Diptera	Ceratopogonidae	Culicoides	jacobsoni		-			-	Nakamura et al. 2009
Insecta	Diptera	Ceratopogonidae	Culicoides	japonicus		-			-	Nakamura et al. 2009
Insecta	Diptera	Ceratopogonidae	Culicoides	kibunensis		-			-	Nakamura et al. 2009
Insecta	Diptera	Ceratopogonidae	Culicoides	lungchiensis		+			-	Nakamura et al. 2009
Insecta	Diptera	Ceratopogonidae	Culicoides	maculatus		-			-	Nakamura et al. 2009
Insecta	Diptera	Ceratopogonidae	Culicoides	matsuzawai		-			-	Nakamura et al. 2009
Insecta	Diptera	Ceratopogonidae	Culicoides	nipponensis		-			-	Nakamura et al. 2009
Insecta	Diptera	Ceratopogonidae	Culicoides	ohmorii		+			-	Nakamura et al. 2009
Insecta	Diptera	Ceratopogonidae	Culicoides	oxystoma		-			-	Nakamura et al. 2009
Insecta	Diptera	Ceratopogonidae	Culicoides	paraflavescens		-			+	Nakamura et al. 2009
Insecta	Diptera	Ceratopogonidae	Culicoides	peregrinus		+			-	Nakamura et al. 2009
Insecta	Diptera	Ceratopogonidae	Culicoides	punctatus		-			-	Nakamura et al. 2009
Insecta	Diptera	Ceratopogonidae	Culicoides	sumatrae		-			-	Nakamura et al. 2009
Insecta	Diptera	Ceratopogonidae	Culicoides	verbosus		-			-	Nakamura et al. 2009
Insecta	Diptera	Ceratopogonidae	Culicoides	wadai		-			-	Nakamura et al. 2009
Insecta	Diptera	Chironomidae	Chironomus	dorsalis					-	Kittayapong et al. 2003
Insecta	Diptera	Chironomidae	Chironomus	kiiensis					-	Kittayapong et al. 2003
Insecta	Diptera	Chironomidae	Chironomus	sp.	-	-		-	-	Duron et al. 2008
Insecta	Diptera	Chironomidae	Chironomus	sp. 1					+	Kittayapong et al. 2003
Insecta	Diptera	Chironomidae	Chironomus	sp. 2					-	Kittayapong et al. 2003
Insecta	Diptera	Chironomidae	Chironomus	sp. 3					-	Kittayapong et al. 2003
Insecta	Diptera	Chironomidae	Chironomus	sp. 4					-	Kittayapong et al. 2003
Insecta	Diptera	Chironomidae	Chironomus	tepperi					-	Kittayapong et al. 2003
Insecta	Diptera	Chironomidae	unidentified	sp.		-			-	Weeks and Stouthamer 2003
Insecta	Diptera	Chironomidae	unidentified	sp.					-	Werren and Windsor 2000
Insecta	Diptera	Chloropidae	Chlorops	oryzae					+	Kittayapong et al. 2003
Insecta	Diptera	Coelopidae	Coelopa	pilipes	-	-		-	-	Duron et al. 2008
Insecta	Diptera	Culicidae	Aedes	aegypti					-	Tsai et al. 2004; Ravikumar et al. 2010
Insecta	Diptera	Culicidae	Aedes	albopictus	-	-		-	+	Kittayapong et al. 2000a; Tsai et al. 2004; Duron et al. 2008; Ravikumar et al. 2010
Insecta	Diptera	Culicidae	Aedes	albotaeniatus					+	Kittayapong et al. 2000a
Insecta	Diptera	Culicidae	Aedes	annulipes					-	Ricci et al. 2002
Insecta	Diptera	Culicidae	Aedes	annulirostris					-	Kittayapong et al. 2000a
Insecta	Diptera	Culicidae	Aedes	assamensis					-	Kittayapong et al. 2000a
Insecta	Diptera	Culicidae	Aedes	cantans					-	Ricci et al. 2002
Insecta	Diptera	Culicidae	Aedes	caspius					-	Ricci et al. 2002
Insecta	Diptera	Culicidae	Aedes	chrysolineatus					-	Kittayapong et al. 2000a; Ravikumar et al. 2010
Insecta	Diptera	Culicidae	Aedes	craggi					+	Kittayapong et al. 2000a
Insecta	Diptera	Culicidae	Aedes	desmotes					-	Kittayapong et al. 2000a
Insecta	Diptera	Culicidae	Aedes	elsiae					-	Tsai et al. 2004
Insecta	Diptera	Culicidae	Aedes	formosensis					-	Kittayapong et al. 2000a
Insecta	Diptera	Culicidae	Aedes	gardnerii imitator					-	Kittayapong et al. 2000a
Insecta	Diptera	Culicidae	Aedes	harveyi					-	Kittayapong et al. 2000a
Insecta	Diptera	Culicidae	Aedes	japonicus					-	Tsai et al. 2004
Insecta	Diptera	Culicidae	Aedes	lineatopennis					-	Kittayapong et al. 2000a
Insecta	Diptera	Culicidae	Aedes	macfarlanei					-	Kittayapong et al. 2000a
Insecta	Diptera	Culicidae	Aedes	malayensis					-	Kittayapong et al. 2000a
Insecta	Diptera	Culicidae	Aedes	niveoides					-	Kittayapong et al. 2000a
Insecta	Diptera	Culicidae	Aedes	niveus					+	Kittayapong et al. 2000a
Insecta	Diptera	Culicidae	Aedes	novoniveus					+	Kittayapong et al. 2000a
Insecta	Diptera	Culicidae	Aedes	perplexus					+	Kittayapong et al. 2000a
Insecta	Diptera	Culicidae	Aedes	pseudalbopictus					+	Kittayapong et al. 2000a
Insecta	Diptera	Culicidae	Aedes	pseudotaeniatus					-	Ravikumar et al. 2010
Insecta	Diptera	Culicidae	Aedes	punctor					+	Ricci et al. 2002
Insecta	Diptera	Culicidae	Aedes	rusticus					-	Ricci et al. 2002
Insecta	Diptera	Culicidae	Aedes	sp.					-	Kittayapong et al. 2000a
Insecta	Diptera	Culicidae	Aedes	sp.					-	Kittayapong et al. 2000a
Insecta	Diptera	Culicidae	Aedes	sp.					-	Kittayapong et al. 2000a
Insecta	Diptera	Culicidae	Aedes	sp.					+	Kittayapong et al. 2000a
Insecta	Diptera	Culicidae	Aedes	togoi					-	Tsai et al. 2004
Insecta	Diptera	Culicidae	Aedes	vexans					-	Kittayapong et al. 2000a; Rasgon and Scott 2004; Ricci et al. 2002
Insecta	Diptera	Culicidae	Aedes	vigilax					-	Kittayapong et al. 2000a
Insecta	Diptera	Culicidae	Aedes	vittatus					-	Kittayapong et al. 2000a; Ravikumar et al. 2010
Insecta	Diptera	Culicidae	Anopheles	aconitus					-	Kittayapong et al. 2000a
Insecta	Diptera	Culicidae	Anopheles	annularis					-	Kittayapong et al. 2000a
Insecta	Diptera	Culicidae	Anopheles	arabiensis					-	Ricci et al. 2002
Insecta	Diptera	Culicidae	Anopheles	atroparous					-	Ricci et al. 2002
Insecta	Diptera	Culicidae	Anopheles	barbirostris					-	Kittayapong et al. 2000a
Insecta	Diptera	Culicidae	Anopheles	culicifacies					-	Kittayapong et al. 2000a; Ravikumar et al. 2010
Insecta	Diptera	Culicidae	Anopheles	dirus A					-	Kittayapong et al. 2000a
Insecta	Diptera	Culicidae	Anopheles	dirus C					-	Kittayapong et al. 2000a
Insecta	Diptera	Culicidae	Anopheles	dirus D					-	Kittayapong et al. 2000a
Insecta	Diptera	Culicidae	Anopheles	dravidicus					-	Kittayapong et al. 2000a
Insecta	Diptera	Culicidae	Anopheles	freeborni					-	Rasgon and Scott 2004
Insecta	Diptera	Culicidae	Anopheles	funestus					-	Ricci et al. 2002
Insecta	Diptera	Culicidae	Anopheles	gambiae					-	Ricci et al. 2002
Insecta	Diptera	Culicidae	Anopheles	hyrcanus					-	Kittayapong et al. 2000a
Insecta	Diptera	Culicidae	Anopheles	jamesii					-	Kittayapong et al. 2000a
Insecta	Diptera	Culicidae	Anopheles	kochi					-	Kittayapong et al. 2000a
Insecta	Diptera	Culicidae	Anopheles	maculatus					-	Kittayapong et al. 2000a; Tsai et al. 2004
Insecta	Diptera	Culicidae	Anopheles	malculipennis					-	Ricci et al. 2002
Insecta	Diptera	Culicidae	Anopheles	minimus					-	Kittayapong et al. 2000a
Insecta	Diptera	Culicidae	Anopheles	moucheti					-	Ricci et al. 2002
Insecta	Diptera	Culicidae	Anopheles	nili					-	Ricci et al. 2002
Insecta	Diptera	Culicidae	Anopheles	nivipes					-	Kittayapong et al. 2000a
Insecta	Diptera	Culicidae	Anopheles	peditaeniatus					-	Kittayapong et al. 2000a
Insecta	Diptera	Culicidae	Anopheles	pharoensis					-	Ricci et al. 2002
Insecta	Diptera	Culicidae	Anopheles	plumbeus					-	Ricci et al. 2002
Insecta	Diptera	Culicidae	Anopheles	pseudowillmori					-	Kittayapong et al. 2000a
Insecta	Diptera	Culicidae	Anopheles	sacharovi					-	Ricci et al. 2002
Insecta	Diptera	Culicidae	Anopheles	sawadwongporni					-	Kittayapong et al. 2000a
Insecta	Diptera	Culicidae	Anopheles	sinensis					-	Tsai et al. 2004
Insecta	Diptera	Culicidae	Anopheles	splendidus					-	Kittayapong et al. 2000a
Insecta	Diptera	Culicidae	Anopheles	stephensi					-	Ravikumar et al. 2010
Insecta	Diptera	Culicidae	Anopheles	subpictus					-	Kittayapong et al. 2000a; Ravikumar et al. 2010
Insecta	Diptera	Culicidae	Anopheles	superpictus					-	Ricci et al. 2002
Insecta	Diptera	Culicidae	Anopheles	tessellatus					-	Kittayapong et al. 2000a
Insecta	Diptera	Culicidae	Anopheles	vagus					-	Kittayapong et al. 2000a
Insecta	Diptera	Culicidae	Anopheles	varuna					-	Kittayapong et al. 2000a
Insecta	Diptera	Culicidae	Armigeres	annulitarsis					-	Kittayapong et al. 2000a
Insecta	Diptera	Culicidae	Armigeres	dolichocephalus					-	Kittayapong et al. 2000a
Insecta	Diptera	Culicidae	Armigeres	flavus					+	Kittayapong et al. 2000a
Insecta	Diptera	Culicidae	Armigeres	kesseli					+	Kittayapong et al. 2000a; Ravikumar et al. 2010
Insecta	Diptera	Culicidae	Armigeres	omissus					+	Kittayapong et al. 2000a; Tsai et al. 2004
Insecta	Diptera	Culicidae	Armigeres	subalbatus					+	Kittayapong et al. 2000a; Tsai et al. 2004; Ravikumar et al. 2010
Insecta	Diptera	Culicidae	Coquillettidia	crassipes					+	Kittayapong et al. 2000a
Insecta	Diptera	Culicidae	Coquillettidia	richiardii					+	Ricci et al. 2002
Insecta	Diptera	Culicidae	Culex	bicornutus					+	Tsai et al. 2004
Insecta	Diptera	Culicidae	Culex	bitaeniorhynchus					-	Kittayapong et al. 2000a; Ravikumar et al. 2010
Insecta	Diptera	Culicidae	Culex	brevipalpis					+	Kittayapong et al. 2000a
Insecta	Diptera	Culicidae	Culex	erythrothorax					-	Rasgon and Scott 2004
Insecta	Diptera	Culicidae	Culex	foliatus					-	Tsai et al. 2004
Insecta	Diptera	Culicidae	Culex	fuscanus					-	Kittayapong et al. 2000a; Tsai et al. 2004
Insecta	Diptera	Culicidae	Culex	fuscocephala					+	Kittayapong et al. 2000a
Insecta	Diptera	Culicidae	Culex	gelidus					+	Kittayapong et al. 2000a; Ravikumar et al. 2010
Insecta	Diptera	Culicidae	Culex	halifaxii					-	Tsai et al. 2004
Insecta	Diptera	Culicidae	Culex	mimeticus					+	Kittayapong et al. 2000a; Tsai et al. 2004
Insecta	Diptera	Culicidae	Culex	mimulus					-	Kittayapong et al. 2000a
Insecta	Diptera	Culicidae	Culex	modestus					+	Ricci et al. 2002
Insecta	Diptera	Culicidae	Culex	murrelli					+	Tsai et al. 2004
Insecta	Diptera	Culicidae	Culex	neomimulus					+	Tsai et al. 2004
Insecta	Diptera	Culicidae	Culex	nigropunctatus					-	Kittayapong et al. 2000a
Insecta	Diptera	Culicidae	Culex	okinawae					-	Tsai et al. 2004
Insecta	Diptera	Culicidae	Culex	pallidothorax					-	Kittayapong et al. 2000a; Tsai et al. 2004; Ravikumar et al. 2010
Insecta	Diptera	Culicidae	Culex	pipiens	-	-		-	+	Duron et al. 2008; Weeks and Stouthamer 2003; Zchori-Fein and Perlman 2004; Ricci et al. 2002
Insecta	Diptera	Culicidae	Culex	pipiens molestus					+	Tsai et al. 2004
Insecta	Diptera	Culicidae	Culex	pseudovishnui					-	Kittayapong et al. 2000a; Ravikumar et al. 2010
Insecta	Diptera	Culicidae	Culex	quinquefasciatus	-	-		-	+	Weeks and Stouthamer 2003; Zchori-Fein and Perlman 2004; Tsai et al. 2004; Duron et al. 2008; Ravikumar et al. 2010
Insecta	Diptera	Culicidae	Culex	sinensis					-	Kittayapong et al. 2000a
Insecta	Diptera	Culicidae	Culex	sitiens					+	Kittayapong et al. 2000a; Ravikumar et al. 2010
Insecta	Diptera	Culicidae	Culex	sp.					+	Behra et al. 2001
Insecta	Diptera	Culicidae	Culex	sp.					-	Kittayapong et al. 2000a
Insecta	Diptera	Culicidae	Culex	sp.					+	Kittayapong et al. 2000a
Insecta	Diptera	Culicidae	Culex	sp.					+	Kittayapong et al. 2000a
Insecta	Diptera	Culicidae	Culex	stigmatosoma					-	Rasgon and Scott 2004
Insecta	Diptera	Culicidae	Culex	tarsalis		-			-	Weeks and Stouthamer 2003; Rasgon and Scott 2004
Insecta	Diptera	Culicidae	Culex	territans					-	Ricci et al. 2002
Insecta	Diptera	Culicidae	Culex	torrentium					+	Ricci et al. 2002
Insecta	Diptera	Culicidae	Culex	tritaeniorhynchus					-	Kittayapong et al. 2000a; Tsai et al. 2004; Ravikumar et al. 2010
Insecta	Diptera	Culicidae	Culex	vishnui					+	Kittayapong et al. 2000a; Ravikumar et al. 2010
Insecta	Diptera	Culicidae	Culex	whitmorei					-	Kittayapong et al. 2000a
Insecta	Diptera	Culicidae	Culiseta	annulata					-	Ricci et al. 2002
Insecta	Diptera	Culicidae	Culiseta	incidens					-	Rasgon and Scott 2004
Insecta	Diptera	Culicidae	Culiseta	melanura					-	Rasgon and Scott 2004
Insecta	Diptera	Culicidae	Heizmannia	sp.					-	Kittayapong et al. 2000a
Insecta	Diptera	Culicidae	Heizmannia	taiwanensis					-	Tsai et al. 2004
Insecta	Diptera	Culicidae	Hodgesia	sp.					+	Kittayapong et al. 2000a
Insecta	Diptera	Culicidae	Lutzia	fuscana					-	Ravikumar et al. 2010
Insecta	Diptera	Culicidae	Malaya	genurostris					+	Tsai et al. 2004
Insecta	Diptera	Culicidae	Mansonia	annulifera					-	Kittayapong et al. 2000a
Insecta	Diptera	Culicidae	Mansonia	dives					-	Kittayapong et al. 2000a
Insecta	Diptera	Culicidae	Mansonia	indiana					+	Kittayapong et al. 2000a
Insecta	Diptera	Culicidae	Mansonia	uniformis					+	Kittayapong et al. 2000a; Tsai et al. 2004
Insecta	Diptera	Culicidae	Mimomyia	hybrida					-	Kittayapong et al. 2000a
Insecta	Diptera	Culicidae	Ochlerotatus	dorsalis					-	Rasgon and Scott 2004
Insecta	Diptera	Culicidae	Ochlerotatus	melanimon					-	Rasgon and Scott 2004
Insecta	Diptera	Culicidae	Ochlerotatus	nigromaculis					-	Rasgon and Scott 2004
Insecta	Diptera	Culicidae	Ochlerotatus	sierrensis					-	Rasgon and Scott 2004
Insecta	Diptera	Culicidae	Ochlerotatus	triseriatus					-	Rasgon and Scott 2004
Insecta	Diptera	Culicidae	Ochlerotatus	washinoi					-	Rasgon and Scott 2004
Insecta	Diptera	Culicidae	Orthopodomyia	andamanensis					-	Kittayapong et al. 2000a
Insecta	Diptera	Culicidae	Orthopodomyia	anopheloides					-	Kittayapong et al. 2000a
Insecta	Diptera	Culicidae	Topomyia	sp.					-	Kittayapong et al. 2000a
Insecta	Diptera	Culicidae	Toxorhynchites	splendens					+	Ravikumar et al. 2010
Insecta	Diptera	Culicidae	Tripteroides	aranoides					+	Kittayapong et al. 2000a; Tsai et al. 2004
Insecta	Diptera	Culicidae	Tripteroides	bambusa					+	Tsai et al. 2004
Insecta	Diptera	Culicidae	Tripteroides	powelli					-	Kittayapong et al. 2000a
Insecta	Diptera	Culicidae	Uranotaenia	annandalei					+	Tsai et al. 2004
Insecta	Diptera	Culicidae	Uranotaenia	lateralis					-	Kittayapong et al. 2000a
Insecta	Diptera	Culicidae	Uranotaenia	maxima					-	Tsai et al. 2004
Insecta	Diptera	Culicidae	Uranotaenia	novobscura					+	Tsai et al. 2004
Insecta	Diptera	Culicidae	Uranotaenia	patriciae					+	Kittayapong et al. 2000a
Insecta	Diptera	Diopsidae	Cyrtodiopsis	dalmanni					-	Hariri et al. 1998
Insecta	Diptera	Diopsidae	Cyrtodiopsis	quinqueguttata					-	Hariri et al. 1998
Insecta	Diptera	Diopsidae	Cyrtodiopsis	whitei					-	Hariri et al. 1998
Insecta	Diptera	Diopsidae	Diasemopsis	aethiopica					-	Hariri et al. 1998
Insecta	Diptera	Diopsidae	Diasemopsis	dubia					-	Hariri et al. 1998
Insecta	Diptera	Diopsidae	Diasemopsis	munroi					-	Hariri et al. 1998
Insecta	Diptera	Diopsidae	Diasemopsis	sylvatica					-	Hariri et al. 1998
Insecta	Diptera	Diopsidae	Diopsis	apicalis					+	Kittayapong et al. 2003; Hariri et al. 1998
Insecta	Diptera	Diopsidae	Diopsis	fumipennis					-	Hariri et al. 1998
Insecta	Diptera	Diopsidae	Eurydiopsis	subnotata					+	Hariri et al. 1998
Insecta	Diptera	Diopsidae	Sphyracephala	beccarii					+	Hariri et al. 1998
Insecta	Diptera	Diopsidae	Sphyracephala	brevicornis					+	Hariri et al. 1998
Insecta	Diptera	Diopsidae	Sphyracephala	detrahens					-	Hariri et al. 1998
Insecta	Diptera	Diopsidae	Sphyracephala	munroi					+	Hariri et al. 1998
Insecta	Diptera	Diopsidae	Teleopsis	breviscopium					-	Hariri et al. 1998
Insecta	Diptera	Diopsidae	Teleopsis	quadrigutta					-	Hariri et al. 1998
Insecta	Diptera	Diopsidae	Teleopsis	rubicunda					-	Hariri et al. 1998
Insecta	Diptera	Dolichopodidae	Medetera	petrophila	-	-		-	-	Duron et al. 2008
Insecta	Diptera	Dolichopodidae	Sympycnus	sp.					-	Sintupachee et al. 2006
Insecta	Diptera	Drosophilidae	Chymomyza	procnemis				-	-	Mateos et al. 2006
Insecta	Diptera	Drosophilidae	Drosophila	acutilabella				-	-	Mateos et al. 2006
Insecta	Diptera	Drosophilidae	Drosophila	affinis		-		-	-	Mateos et al. 2006
Insecta	Diptera	Drosophilidae	Drosophila	albomicans				-	-	Bourtzis et al. 1996; Mateos et al. 2006; Ravikumar et al. 2012
Insecta	Diptera	Drosophilidae	Drosophila	aldrichi				+	-	Mateos et al. 2006
Insecta	Diptera	Drosophilidae	Drosophila	algonquin		-		-	-	Mateos et al. 2006
Insecta	Diptera	Drosophilidae	Drosophila	ambigua					+	Haine et al. 2005
Insecta	Diptera	Drosophilidae	Drosophila	americana		-		-	-	Bourtzis et al. 1996; Mateos et al. 2006
Insecta	Diptera	Drosophilidae	Drosophila	ananassae		-		-	+	Mateos et al. 2006
Insecta	Diptera	Drosophilidae	Drosophila	anceps				-	-	Mateos et al. 2006
Insecta	Diptera	Drosophilidae	Drosophila	annanassae					+	Ravikumar et al. 2012
Insecta	Diptera	Drosophilidae	Drosophila	antillea				-	-	Mateos et al. 2006
Insecta	Diptera	Drosophilidae	Drosophila	arawakana				-	+	Mateos et al. 2006
Insecta	Diptera	Drosophilidae	Drosophila	arizonae		-		-	-	Bourtzis et al. 1996; Mateos et al. 2006
Insecta	Diptera	Drosophilidae	Drosophila	athabasca		-		-	-	Mateos et al. 2006
Insecta	Diptera	Drosophilidae	Drosophila	auraria				-	+	Bourtzis et al. 1996; Mateos et al. 2006
Insecta	Diptera	Drosophilidae	Drosophila	austrosaltans				-	-	Mateos et al. 2006
Insecta	Diptera	Drosophilidae	Drosophila	azteca				-	-	Mateos et al. 2006
Insecta	Diptera	Drosophilidae	Drosophila	baimaii				-	+	Mateos et al. 2006
Insecta	Diptera	Drosophilidae	Drosophila	barbarae				-	-	Mateos et al. 2006
Insecta	Diptera	Drosophilidae	Drosophila	belladunni				-	-	Mateos et al. 2006
Insecta	Diptera	Drosophilidae	Drosophila	biarmipes				-	-	Mateos et al. 2006
Insecta	Diptera	Drosophilidae	Drosophila	biauraria				-	-	Mateos et al. 2006
Insecta	Diptera	Drosophilidae	Drosophila	bicornuta				-	+	Bourtzis et al. 1996; Mateos et al. 2006
Insecta	Diptera	Drosophilidae	Drosophila	bifasciata				-	-	Mateos et al. 2006
Insecta	Diptera	Drosophilidae	Drosophila	bifurca				-	-	Mateos et al. 2006
Insecta	Diptera	Drosophilidae	Drosophila	bipectinata				-	+	Mateos et al. 2006; Ravikumar et al. 2012
Insecta	Diptera	Drosophilidae	Drosophila	birchii				-	-	Mateos et al. 2006
Insecta	Diptera	Drosophilidae	Drosophila	biserata				-	-	Mateos et al. 2006
Insecta	Diptera	Drosophilidae	Drosophila	bocqueti					-	Bourtzis et al. 1996
Insecta	Diptera	Drosophilidae	Drosophila	borborena				-	-	Mateos et al. 2006
Insecta	Diptera	Drosophilidae	Drosophila	borelais				-	-	Mateos et al. 2006
Insecta	Diptera	Drosophilidae	Drosophila	bromeliae				-	-	Mateos et al. 2006
Insecta	Diptera	Drosophilidae	Drosophila	busckii		-		-	-	Haine et al. 2005; Mateos et al. 2006
Insecta	Diptera	Drosophilidae	Drosophila	buzzatti				-	-	Mateos et al. 2006
Insecta	Diptera	Drosophilidae	Drosophila	camargoi				-	-	Mateos et al. 2006
Insecta	Diptera	Drosophilidae	Drosophila	canadiana				-	-	Mateos et al. 2006
Insecta	Diptera	Drosophilidae	Drosophila	canalinea				-	-	Mateos et al. 2006
Insecta	Diptera	Drosophilidae	Drosophila	canapalpa				-	-	Mateos et al. 2006
Insecta	Diptera	Drosophilidae	Drosophila	capricorni				-	-	Bourtzis et al. 1996; Mateos et al. 2006
Insecta	Diptera	Drosophilidae	Drosophila	cardini				-	-	Mateos et al. 2006
Insecta	Diptera	Drosophilidae	Drosophila	cardinoides				-	-	Mateos et al. 2006
Insecta	Diptera	Drosophilidae	Drosophila	caribiana				-	-	Mateos et al. 2006
Insecta	Diptera	Drosophilidae	Drosophila	crocina				-	-	Mateos et al. 2006
Insecta	Diptera	Drosophilidae	Drosophila	crucigera				-	-	Mateos et al. 2006
Insecta	Diptera	Drosophilidae	Drosophila	dacunhai				-	-	Mateos et al. 2006
Insecta	Diptera	Drosophilidae	Drosophila	deflecta				-	-	Mateos et al. 2006
Insecta	Diptera	Drosophilidae	Drosophila	diplacantha				-	-	Mateos et al. 2006
Insecta	Diptera	Drosophilidae	Drosophila	dunni		-		-	-	Mateos et al. 2006
Insecta	Diptera	Drosophilidae	Drosophila	elegans				-	-	Bourtzis et al. 1996; Mateos et al. 2006
Insecta	Diptera	Drosophilidae	Drosophila	ellisoni				-	-	Mateos et al. 2006
Insecta	Diptera	Drosophilidae	Drosophila	emarginata				-	-	Mateos et al. 2006
Insecta	Diptera	Drosophilidae	Drosophila	eohydei				-	-	Bourtzis et al. 1996; Mateos et al. 2006
Insecta	Diptera	Drosophilidae	Drosophila	equinoxialis				-	-	Werren et al. 1995; Mateos et al. 2006
Insecta	Diptera	Drosophilidae	Drosophila	ercepeae				-	-	Mateos et al. 2006
Insecta	Diptera	Drosophilidae	Drosophila	erecta		-		-	-	Bourtzis et al. 1996; Mateos et al. 2006
Insecta	Diptera	Drosophilidae	Drosophila	eremophila				-	-	Mateos et al. 2006
Insecta	Diptera	Drosophilidae	Drosophila	eugracilis		-		-	-	Mateos et al. 2006
Insecta	Diptera	Drosophilidae	Drosophila	euronotus				-	-	Mateos et al. 2006
Insecta	Diptera	Drosophilidae	Drosophila	eurypeza				-	-	Mateos et al. 2006
Insecta	Diptera	Drosophilidae	Drosophila	ezoana				-	-	Mateos et al. 2006
Insecta	Diptera	Drosophilidae	Drosophila	falleni					-	Werren and Jaenike 1995
Insecta	Diptera	Drosophilidae	Drosophila	ficusphila				-	-	Mateos et al. 2006
Insecta	Diptera	Drosophilidae	Drosophila	flavomontana				-	-	Mateos et al. 2006
Insecta	Diptera	Drosophilidae	Drosophila	formosana				-	-	Mateos et al. 2006
Insecta	Diptera	Drosophilidae	Drosophila	fraburu				-	-	Mateos et al. 2006
Insecta	Diptera	Drosophilidae	Drosophila	fulvimacula				-	-	Mateos et al. 2006
Insecta	Diptera	Drosophilidae	Drosophila	fulvimaculoides				-	-	Mateos et al. 2006
Insecta	Diptera	Drosophilidae	Drosophila	fumipennis				-	-	Mateos et al. 2006
Insecta	Diptera	Drosophilidae	Drosophila	funebris				-	-	Haine et al. 2005; Mateos et al. 2006
Insecta	Diptera	Drosophilidae	Drosophila	gaucha				-	-	Mateos et al. 2006
Insecta	Diptera	Drosophilidae	Drosophila	greeni				-	-	Mateos et al. 2006
Insecta	Diptera	Drosophilidae	Drosophila	grimshawi				-	-	Mateos et al. 2006
Insecta	Diptera	Drosophilidae	Drosophila	griseolineata				-	-	Mateos et al. 2006
Insecta	Diptera	Drosophilidae	Drosophila	guanche				-	-	Mateos et al. 2006
Insecta	Diptera	Drosophilidae	Drosophila	guarani				-	-	Mateos et al. 2006
Insecta	Diptera	Drosophilidae	Drosophila	guayllabambae				-	-	Mateos et al. 2006
Insecta	Diptera	Drosophilidae	Drosophila	guttifera				-	-	Mateos et al. 2006
Insecta	Diptera	Drosophilidae	Drosophila	hamatofila				-	-	Mateos et al. 2006
Insecta	Diptera	Drosophilidae	Drosophila	hexastigma				-	-	Mateos et al. 2006
Insecta	Diptera	Drosophilidae	Drosophila	hirtipes				-	-	Mateos et al. 2006
Insecta	Diptera	Drosophilidae	Drosophila	huaylasi				-	-	Mateos et al. 2006
Insecta	Diptera	Drosophilidae	Drosophila	hydei		-		+	-	Bourtzis et al. 1996; Vavre et al. 1999; Weeks and Stouthamer 2003; Mateos et al. 2006
Insecta	Diptera	Drosophilidae	Drosophila	hypocausta				-	-	Mateos et al. 2006
Insecta	Diptera	Drosophilidae	Drosophila	immigrans		-		-	-	Bourtzis et al. 1996; Vavre et al. 1999; Haine et al. 2005; Mateos et al. 2006
Insecta	Diptera	Drosophilidae	Drosophila	jambulina				-	-	Bourtzis et al. 1996; Mateos et al. 2006
Insecta	Diptera	Drosophilidae	Drosophila	kanapiae				-	-	Mateos et al. 2006
Insecta	Diptera	Drosophilidae	Drosophila	kanekoi				-	-	Mateos et al. 2006
Insecta	Diptera	Drosophilidae	Drosophila	kepulauana		-		-	-	Mateos et al. 2006
Insecta	Diptera	Drosophilidae	Drosophila	kikkawai				-	-	Bourtzis et al. 1996; Mateos et al. 2006
Insecta	Diptera	Drosophilidae	Drosophila	koepferae				-	-	Mateos et al. 2006
Insecta	Diptera	Drosophilidae	Drosophila	kohkoa				-	-	Mateos et al. 2006
Insecta	Diptera	Drosophilidae	Drosophila	kuntzei					-	Haine et al. 2005
Insecta	Diptera	Drosophilidae	Drosophila	lacertosa				-	-	Mateos et al. 2006
Insecta	Diptera	Drosophilidae	Drosophila	lacicola				-	-	Mateos et al. 2006
Insecta	Diptera	Drosophilidae	Drosophila	lacteicornis				-	-	Mateos et al. 2006
Insecta	Diptera	Drosophilidae	Drosophila	lebanonensis					-	Bourtzis et al. 1996
Insecta	Diptera	Drosophilidae	Drosophila	leonis				-	-	Mateos et al. 2006
Insecta	Diptera	Drosophilidae	Drosophila	limensis				-	-	Mateos et al. 2006
Insecta	Diptera	Drosophilidae	Drosophila	lini				-	-	Mateos et al. 2006
Insecta	Diptera	Drosophilidae	Drosophila	littoralis				-	-	Mateos et al. 2006
Insecta	Diptera	Drosophilidae	Drosophila	longicornis				-	-	Mateos et al. 2006
Insecta	Diptera	Drosophilidae	Drosophila	lucipennis				-	-	Mateos et al. 2006
Insecta	Diptera	Drosophilidae	Drosophila	lummei				-	-	Mateos et al. 2006
Insecta	Diptera	Drosophilidae	Drosophila	lusaltans				-	-	Mateos et al. 2006
Insecta	Diptera	Drosophilidae	Drosophila	lutescens				-	-	Mateos et al. 2006
Insecta	Diptera	Drosophilidae	Drosophila	macrospina				-	-	Mateos et al. 2006
Insecta	Diptera	Drosophilidae	Drosophila	mainlandi		-		-	-	Mateos et al. 2006
Insecta	Diptera	Drosophilidae	Drosophila	malerkotliana		-		-	+	Werren et al. 1995;Mateos et al. 2006; Ravikumar et al. 2012
Insecta	Diptera	Drosophilidae	Drosophila	martensis				-	-	Mateos et al. 2006
Insecta	Diptera	Drosophilidae	Drosophila	mauritiana				-	+	Mateos et al. 2006
Insecta	Diptera	Drosophilidae	Drosophila	mayaguana				-	-	Mateos et al. 2006
Insecta	Diptera	Drosophilidae	Drosophila	mayri				-	-	Mateos et al. 2006
Insecta	Diptera	Drosophilidae	Drosophila	mediodiffusa				-	-	Mateos et al. 2006
Insecta	Diptera	Drosophilidae	Drosophila	mediopictoides				-	-	Mateos et al. 2006
Insecta	Diptera	Drosophilidae	Drosophila	mediostriata				-	-	Mateos et al. 2006
Insecta	Diptera	Drosophilidae	Drosophila	melanica				-	-	Mateos et al. 2006
Insecta	Diptera	Drosophilidae	Drosophila	melanogaster		-		-	+	Werren et al. 1995; Zchori-Fein and Perlman 2004; Haine et al. 2005; Vavre et al. 1999; Weeks and Stouthamer 2003; Ravikumar et al. 2012
Insecta	Diptera	Drosophilidae	Drosophila	melanopalpa				-	-	Mateos et al. 2006
Insecta	Diptera	Drosophilidae	Drosophila	mercatorum				-	-	Bourtzis et al. 1996; Mateos et al. 2006
Insecta	Diptera	Drosophilidae	Drosophila	meridiana				-	-	Mateos et al. 2006
Insecta	Diptera	Drosophilidae	Drosophila	meridionalis				-	-	Mateos et al. 2006
Insecta	Diptera	Drosophilidae	Drosophila	mettleri		-		-	-	Mateos et al. 2006
Insecta	Diptera	Drosophilidae	Drosophila	micromelanica				-	-	Mateos et al. 2006
Insecta	Diptera	Drosophilidae	Drosophila	micromettleri				-	-	Mateos et al. 2006
Insecta	Diptera	Drosophilidae	Drosophila	milleri				-	-	Mateos et al. 2006
Insecta	Diptera	Drosophilidae	Drosophila	mimica				-	-	Mateos et al. 2006
Insecta	Diptera	Drosophilidae	Drosophila	miranda				-	-	Mateos et al. 2006
Insecta	Diptera	Drosophilidae	Drosophila	mojavensis		-		+	-	Bourtzis et al. 1996; Mateos et al. 2006
Insecta	Diptera	Drosophilidae	Drosophila	montana				-	-	Mateos et al. 2006
Insecta	Diptera	Drosophilidae	Drosophila	mulleri				-	-	Bourtzis et al. 1996; Mateos et al. 2006
Insecta	Diptera	Drosophilidae	Drosophila	nannoptera				-	-	Mateos et al. 2006
Insecta	Diptera	Drosophilidae	Drosophila	nasuta				-	-	Bourtzis et al. 1996; Mateos et al. 2006; Ravikumar et al. 2012
Insecta	Diptera	Drosophilidae	Drosophila	navojoa				-	-	Mateos et al. 2006
Insecta	Diptera	Drosophilidae	Drosophila	nebulosa				-	-	Werren et al. 1995; Mateos et al. 2006
Insecta	Diptera	Drosophilidae	Drosophila	neohypocausta				-	-	Mateos et al. 2006
Insecta	Diptera	Drosophilidae	Drosophila	neorepleta				-	-	Mateos et al. 2006
Insecta	Diptera	Drosophilidae	Drosophila	neotestacea					-	Werren and Jaenike 1995
Insecta	Diptera	Drosophilidae	Drosophila	nigricruria				-	-	Mateos et al. 2006
Insecta	Diptera	Drosophilidae	Drosophila	nigrodunni				-	-	Mateos et al. 2006
Insecta	Diptera	Drosophilidae	Drosophila	nigrospiracula		-		-	-	Mateos et al. 2006
Insecta	Diptera	Drosophilidae	Drosophila	nikananu		-		-	+	Mateos et al. 2006
Insecta	Diptera	Drosophilidae	Drosophila	novamexicana				-	-	Mateos et al. 2006
Insecta	Diptera	Drosophilidae	Drosophila	obscura					-	Haine et al. 2005
Insecta	Diptera	Drosophilidae	Drosophila	orientacea					+	Werren and Jaenike 1995
Insecta	Diptera	Drosophilidae	Drosophila	ornatipennis				-	-	Mateos et al. 2006
Insecta	Diptera	Drosophilidae	Drosophila	orosa				-	-	Mateos et al. 2006
Insecta	Diptera	Drosophilidae	Drosophila	pachea		-		-	-	Mateos et al. 2006
Insecta	Diptera	Drosophilidae	Drosophila	pachuca				-	-	Mateos et al. 2006
Insecta	Diptera	Drosophilidae	Drosophila	pallidipennis				-	-	Mateos et al. 2006
Insecta	Diptera	Drosophilidae	Drosophila	pallidosa				-	-	Bourtzis et al. 1996; Mateos et al. 2006
Insecta	Diptera	Drosophilidae	Drosophila	palustris				-	-	Werren et al. 1995; Mateos et al. 2006
Insecta	Diptera	Drosophilidae	Drosophila	parabipectinata		-		-	-	Mateos et al. 2006
Insecta	Diptera	Drosophilidae	Drosophila	paramelanica				-	-	Mateos et al. 2006
Insecta	Diptera	Drosophilidae	Drosophila	paranaensis				-	-	Mateos et al. 2006
Insecta	Diptera	Drosophilidae	Drosophila	pararubida				-	-	Mateos et al. 2006
Insecta	Diptera	Drosophilidae	Drosophila	parisiena				-	-	Mateos et al. 2006
Insecta	Diptera	Drosophilidae	Drosophila	parthenogenetica				-	-	Mateos et al. 2006
Insecta	Diptera	Drosophilidae	Drosophila	parvula				-	-	Mateos et al. 2006
Insecta	Diptera	Drosophilidae	Drosophila	paulistorum		-		-	-	Mateos et al. 2006
Insecta	Diptera	Drosophilidae	Drosophila	pavani				-	-	Mateos et al. 2006
Insecta	Diptera	Drosophilidae	Drosophila	pegasa				-	-	Mateos et al. 2006
Insecta	Diptera	Drosophilidae	Drosophila	peninsularis				-	-	Mateos et al. 2006
Insecta	Diptera	Drosophilidae	Drosophila	pennae				-	-	Mateos et al. 2006
Insecta	Diptera	Drosophilidae	Drosophila	persimilis		-		-	-	Mateos et al. 2006
Insecta	Diptera	Drosophilidae	Drosophila	phaeopleura				-	-	Mateos et al. 2006
Insecta	Diptera	Drosophilidae	Drosophila	phalerata				-	-	Werren and Jaenike 1995; Haine et al. 2005; Mateos et al. 2006
Insecta	Diptera	Drosophilidae	Drosophila	polychaeta				-	-	Mateos et al. 2006
Insecta	Diptera	Drosophilidae	Drosophila	polymorpha				-	-	Mateos et al. 2006
Insecta	Diptera	Drosophilidae	Drosophila	procardinoides				-	-	Mateos et al. 2006
Insecta	Diptera	Drosophilidae	Drosophila	propachuca				-	-	Mateos et al. 2006
Insecta	Diptera	Drosophilidae	Drosophila	prosaltans				-	-	Bourtzis et al. 1996; Mateos et al. 2006
Insecta	Diptera	Drosophilidae	Drosophila	prostipennis				-	-	Mateos et al. 2006
Insecta	Diptera	Drosophilidae	Drosophila	pseudoananassae		-		-	+	Mateos et al. 2006
Insecta	Diptera	Drosophilidae	Drosophila	pseudoobscura		-		-	+	Bourtzis et al. 1996; Mateos et al. 2006; Ravikumar et al. 2012
Insecta	Diptera	Drosophilidae	Drosophila	pseudotakahashii				-	+	Mateos et al. 2006
Insecta	Diptera	Drosophilidae	Drosophila	punjabiensis				-	-	Mateos et al. 2006
Insecta	Diptera	Drosophilidae	Drosophila	putrida		-		-	-	Werren and Jaenike 1995; Mateos et al. 2006
Insecta	Diptera	Drosophilidae	Drosophila	quadraria				-	+	Mateos et al. 2006
Insecta	Diptera	Drosophilidae	Drosophila	quinaria				-	-	Werren and Jaenike 1995; Mateos et al. 2006
Insecta	Diptera	Drosophilidae	Drosophila	recens					+	Werren and Jaenike 1995
Insecta	Diptera	Drosophilidae	Drosophila	repleta				-	-	Mateos et al. 2006
Insecta	Diptera	Drosophilidae	Drosophila	repletoides				-	-	Mateos et al. 2006
Insecta	Diptera	Drosophilidae	Drosophila	richardsoni				-	-	Mateos et al. 2006
Insecta	Diptera	Drosophilidae	Drosophila	ritae				-	-	Mateos et al. 2006
Insecta	Diptera	Drosophilidae	Drosophila	robusta		-		-	-	Mateos et al. 2006
Insecta	Diptera	Drosophilidae	Drosophila	rubida				-	-	Mateos et al. 2006
Insecta	Diptera	Drosophilidae	Drosophila	rufa				-	-	Mateos et al. 2006
Insecta	Diptera	Drosophilidae	Drosophila	saltans				-	-	Bourtzis et al. 1996; Mateos et al. 2006
Insecta	Diptera	Drosophilidae	Drosophila	santomea		-		-	-	Mateos et al. 2006
Insecta	Diptera	Drosophilidae	Drosophila	sechellia				-	+	Bourtzis et al. 1996; Mateos et al. 2006
Insecta	Diptera	Drosophilidae	Drosophila	seguyi				-	-	Bourtzis et al. 1996; Mateos et al. 2006
Insecta	Diptera	Drosophilidae	Drosophila	serrata				-	-	Bourtzis et al. 1996; Mateos et al. 2006
Insecta	Diptera	Drosophilidae	Drosophila	signata				-	-	Mateos et al. 2006
Insecta	Diptera	Drosophilidae	Drosophila	similis				-	-	Mateos et al. 2006
Insecta	Diptera	Drosophilidae	Drosophila	simulans		-		-	+	Vavre et al. 1999; Zchori-Fein and Perlman 2004;Mateos et al. 2006; Ravikumar et al. 2012
Insecta	Diptera	Drosophilidae	Drosophila	sonorai				-	-	Mateos et al. 2006
Insecta	Diptera	Drosophilidae	Drosophila	soonae				-	-	Mateos et al. 2006
Insecta	Diptera	Drosophilidae	Drosophila	sordidula				-	-	Mateos et al. 2006
Insecta	Diptera	Drosophilidae	Drosophila	sp.					-	Werren et al. 1995
Insecta	Diptera	Drosophilidae	Drosophila	spenceri				-	-	Mateos et al. 2006
Insecta	Diptera	Drosophilidae	Drosophila	stalkeri				-	-	Mateos et al. 2006
Insecta	Diptera	Drosophilidae	Drosophila	straubae				-	-	Mateos et al. 2006
Insecta	Diptera	Drosophilidae	Drosophila	sturtevanti				-	+	Werren et al. 1995; Bourtzis et al. 1996; Mateos et al. 2006
Insecta	Diptera	Drosophilidae	Drosophila	subbadia				-	-	Mateos et al. 2006
Insecta	Diptera	Drosophilidae	Drosophila	subobscura					-	Vavre et al. 1999; Haine et al. 2005
Insecta	Diptera	Drosophilidae	Drosophila	subpalustris				-	-	Mateos et al. 2006
Insecta	Diptera	Drosophilidae	Drosophila	subsaltans				-	-	Mateos et al. 2006
Insecta	Diptera	Drosophilidae	Drosophila	sucinea				-	-	Mateos et al. 2006
Insecta	Diptera	Drosophilidae	Drosophila	sulfurigaster				-	-	Mateos et al. 2006
Insecta	Diptera	Drosophilidae	Drosophila	takahashii				-	-	Bourtzis et al. 1996; Mateos et al. 2006; Ravikumar et al. 2012
Insecta	Diptera	Drosophilidae	Drosophila	takahashii subgroup		-		-	+	Mateos et al. 2006
Insecta	Diptera	Drosophilidae	Drosophila	teissieri		-		-	+	Mateos et al. 2006
Insecta	Diptera	Drosophilidae	Drosophila	testacea					-	Werren and Jaenike 1995; Haine et al. 2005
Insecta	Diptera	Drosophilidae	Drosophila	tolteca		-		-	-	Mateos et al. 2006
Insecta	Diptera	Drosophilidae	Drosophila	transversa					-	Haine et al. 2005
Insecta	Diptera	Drosophilidae	Drosophila	triauraria				-	-	Mateos et al. 2006
Insecta	Diptera	Drosophilidae	Drosophila	tripunctata				-	-	Werren and Jaenike 1995; Mateos et al. 2006
Insecta	Diptera	Drosophilidae	Drosophila	tristis					+	Haine et al. 2005
Insecta	Diptera	Drosophilidae	Drosophila	tropicalis		-		-	+	Werren et al. 1995; Mateos et al. 2006
Insecta	Diptera	Drosophilidae	Drosophila	tsacasi				-	-	Mateos et al. 2006
Insecta	Diptera	Drosophilidae	Drosophila	unipunctata				-	-	Mateos et al. 2006
Insecta	Diptera	Drosophilidae	Drosophila	venezolana				-	-	Mateos et al. 2006
Insecta	Diptera	Drosophilidae	Drosophila	virilis				-	-	Bourtzis et al. 1996; Mateos et al. 2006; Ravikumar et al. 2012
Insecta	Diptera	Drosophilidae	Drosophila	vulcana				-	-	Mateos et al. 2006
Insecta	Diptera	Drosophilidae	Drosophila	wassermani				-	-	Mateos et al. 2006
Insecta	Diptera	Drosophilidae	Drosophila	wheeleri		-		-	-	Weeks and Stouthamer 2003; Mateos et al. 2006
Insecta	Diptera	Drosophilidae	Drosophila	willistoni		-		-	+	Werren et al. 1995; Bourtzis et al. 1996; Mateos et al. 2006
Insecta	Diptera	Drosophilidae	Drosophila	yakuba				-	+	Mateos et al. 2006; Ravikumar et al. 2012
Insecta	Diptera	Drosophilidae	Hirtodrosophila	duncani				-	-	Mateos et al. 2006
Insecta	Diptera	Drosophilidae	Scaptodrosophila	latifasciaeformis				-	-	Mateos et al. 2006
Insecta	Diptera	Drosophilidae	Scaptodrosophila	lebanonensis				-	-	Mateos et al. 2006
Insecta	Diptera	Drosophilidae	Scaptodrosophila	palauana				-	-	Mateos et al. 2006
Insecta	Diptera	Drosophilidae	Scaptodrosophila	pattersoni				-	-	Mateos et al. 2006
Insecta	Diptera	Drosophilidae	Scaptodrosophila	stonei				-	+	Mateos et al. 2006
Insecta	Diptera	Drosophilidae	Scaptomyza	anomala				-	-	Mateos et al. 2006
Insecta	Diptera	Drosophilidae	Scaptomyza	pallida				-	+	Mateos et al. 2006
Insecta	Diptera	Drosophilidae	unidentified	sp. 1					-	Sintupachee et al. 2006
Insecta	Diptera	Drosophilidae	unidentified	sp. 2					-	Sintupachee et al. 2006
Insecta	Diptera	Drosophilidae	Zaprionus	ghesquierei				-	-	Mateos et al. 2006
Insecta	Diptera	Drosophilidae	Zaprionus	inermis				-	-	Mateos et al. 2006
Insecta	Diptera	Drosophilidae	Zaprionus	lineosa				-	-	Mateos et al. 2006
Insecta	Diptera	Drosophilidae	Zaprionus	tuberculatus				-	-	Mateos et al. 2006
Insecta	Diptera	Empididae	Drapetis	sp.					-	Kittayapong et al. 2003
Insecta	Diptera	Empididae	unidentified	sp.		-			-	Weeks and Stouthamer 2003
Insecta	Diptera	Ephydridae	Hydrellia	sp. 1					+	Kittayapong et al. 2003
Insecta	Diptera	Ephydridae	Hydrellia	sp. 2					-	Kittayapong et al. 2003
Insecta	Diptera	Ephydridae	Hydrellia	sp. 3					-	Kittayapong et al. 2003
Insecta	Diptera	Ephydridae	Hydrellia	sp. 4					-	Kittayapong et al. 2003
Insecta	Diptera	Ephydridae	Notiphila	sp.					-	Kittayapong et al. 2003
Insecta	Diptera	Ephydridae	Ochthera	brevitibialis					-	Kittayapong et al. 2003
Insecta	Diptera	Ephydridae	Psilopa	sp.					-	Kittayapong et al. 2003
Insecta	Diptera	Fanniidae	Fannia	armata					+	Martin et al. 2012
Insecta	Diptera	Fanniidae	Fannia	mollissima				-	-	Martin et al. 2012
Insecta	Diptera	Fanniidae	Fannia	serena				-	+	Martin et al. 2012
Insecta	Diptera	Gasterophilidae	Gasterophilus	intestinalis	-	-		-	-	Duron et al. 2008
Insecta	Diptera	Glossinidae	Glossina	austeni					+	Doudoumis et al. 2012
Insecta	Diptera	Glossinidae	Glossina	brevipalpis					+	Doudoumis et al. 2012
Insecta	Diptera	Glossinidae	Glossina	centralis					+	Doudoumis et al. 2012
Insecta	Diptera	Glossinidae	Glossina	fuscipes					-	Doudoumis et al. 2012
Insecta	Diptera	Glossinidae	Glossina	morsitans					+	Doudoumis et al. 2012
Insecta	Diptera	Glossinidae	Glossina	pallidipes					+	Doudoumis et al. 2012
Insecta	Diptera	Glossinidae	Glossina	palpalis					+	Doudoumis et al. 2012
Insecta	Diptera	Glossinidae	Glossina	tachinoides					-	Doudoumis et al. 2012
Insecta	Diptera	Hippoboscidae	Hippobosca	equina	+	-		-	-	Duron et al. 2008
Insecta	Diptera	Lonchaeidae	unidentified	sp.					-	Werren and Windsor 2000
Insecta	Diptera	Lonchopteridae	Lonchoptera	lutea	-	-		-	-	Duron et al. 2008
Insecta	Diptera	Micropezidae	unidentified	sp.					+	Werren and Windsor 2000
Insecta	Diptera	Muscidae	Haematobia	irritans	-				+	Kyei-Poku et al. 2006; Taylor et al. 2011
Insecta	Diptera	Muscidae	Hydrotaea	aenescens					-	Kyei-Poku et al. 2006
Insecta	Diptera	Muscidae	Musca	autumnalis					-	Kyei-Poku et al. 2006
Insecta	Diptera	Muscidae	Musca	domestica	-	-		-	+	Weeks and Stouthamer 2003; Kyei-Poku et al. 2006; Duron et al. 2008; Taylor et al. 2011; Zchori-Fein and Perlman 2004; Martin et al. 2012
Insecta	Diptera	Muscidae	Musca	vitripennis	-	-		-	-	Duron et al. 2008
Insecta	Diptera	Muscidae	Neomyia	cornicina	-	-		-	-	Duron et al. 2008
Insecta	Diptera	Muscidae	Stomoxys	calcitrans	-	-		-	-	Duron et al. 2008; Kyei-Poku et al. 2006
Insecta	Diptera	Muscidae	unidentified	sp.		-			-	Weeks and Stouthamer 2003
Insecta	Diptera	Mycetophylidae	unidentified	sp. 1		-			-	Weeks and Stouthamer 2003
Insecta	Diptera	Mycetophylidae	unidentified	sp. 2		-			-	Weeks and Stouthamer 2003
Insecta	Diptera	Neridae	Glyphidops	sp.					-	Werren et al. 1995
Insecta	Diptera	Neridae	Nerius	sp.					+	Werren et al. 1995
Insecta	Diptera	Pantophthalmidae	Pantophthalmus	tabinus					-	Werren et al. 1995
Insecta	Diptera	Pipunculidae	Pipunculus	javanensis					-	Kittayapong et al. 2003
Insecta	Diptera	Pipunculidae	Pipunculus	orientalis					-	Kittayapong et al. 2003
Insecta	Diptera	Pipunculidae	Pipunculus	sp.					-	Kittayapong et al. 2003
Insecta	Diptera	Pipunculidae	Tomosvaryella	subvirescens					+	Kittayapong et al. 2003
Insecta	Diptera	Platystomatidae	Poecilotraphera	taeniata					-	Kittayapong et al. 2003
Insecta	Diptera	Psilidae	Psila	rosae	-	-		-	-	Duron et al. 2008
Insecta	Diptera	Psychodidae	Brumptomyia	galindoi					-	Azpurua et al. 2010
Insecta	Diptera	Psychodidae	Brumptomyia	hamata					-	Azpurua et al. 2010
Insecta	Diptera	Psychodidae	Lutzomyia	abonnenci					-	Azpurua et al. 2010
Insecta	Diptera	Psychodidae	Lutzomyia	aclydifera					-	Azpurua et al. 2010
Insecta	Diptera	Psychodidae	Lutzomyia	argentipes					-	Ono et al. 2001
Insecta	Diptera	Psychodidae	Lutzomyia	bergeroti					-	Ono et al. 2001
Insecta	Diptera	Psychodidae	Lutzomyia	camposi					-	Azpurua et al. 2010
Insecta	Diptera	Psychodidae	Lutzomyia	carpenteri					-	Azpurua et al. 2010
Insecta	Diptera	Psychodidae	Lutzomyia	carrerai					-	Azpurua et al. 2010
Insecta	Diptera	Psychodidae	Lutzomyia	dendrophyla					-	Ono et al. 2001
Insecta	Diptera	Psychodidae	Lutzomyia	duboseqi					-	Ono et al. 2001
Insecta	Diptera	Psychodidae	Lutzomyia	dysponeta					-	Azpurua et al. 2010
Insecta	Diptera	Psychodidae	Lutzomyia	evansi					-	Ono et al. 2001
Insecta	Diptera	Psychodidae	Lutzomyia	gomezi					-	Azpurua et al. 2010
Insecta	Diptera	Psychodidae	Lutzomyia	guyanensis					-	Azpurua et al. 2010
Insecta	Diptera	Psychodidae	Lutzomyia	longiflocosa					-	Ono et al. 2001
Insecta	Diptera	Psychodidae	Lutzomyia	longipalpis					-	Ono et al. 2001
Insecta	Diptera	Psychodidae	Lutzomyia	olmeca					-	Azpurua et al. 2010
Insecta	Diptera	Psychodidae	Lutzomyia	ovallesi					-	Azpurua et al. 2010
Insecta	Diptera	Psychodidae	Lutzomyia	panamensis					-	Azpurua et al. 2010
Insecta	Diptera	Psychodidae	Lutzomyia	papatasi					+	Ono et al. 2001
Insecta	Diptera	Psychodidae	Lutzomyia	perniciosus					+	Ono et al. 2001
Insecta	Diptera	Psychodidae	Lutzomyia	quasitowsendi					-	Ono et al. 2001
Insecta	Diptera	Psychodidae	Lutzomyia	runoides					-	Azpurua et al. 2010
Insecta	Diptera	Psychodidae	Lutzomyia	sanguinaria					-	Azpurua et al. 2010
Insecta	Diptera	Psychodidae	Lutzomyia	shannoni					+	Ono et al. 2001
Insecta	Diptera	Psychodidae	Lutzomyia	sp. nr vespertilionis					+	Azpurua et al. 2010
Insecta	Diptera	Psychodidae	Lutzomyia	spinicrassa					-	Ono et al. 2001
Insecta	Diptera	Psychodidae	Lutzomyia	torvida					-	Ono et al. 2001
Insecta	Diptera	Psychodidae	Lutzomyia	trapidoi					+	Azpurua et al. 2010
Insecta	Diptera	Psychodidae	Lutzomyia	trinidadensis					-	Azpurua et al. 2010
Insecta	Diptera	Psychodidae	Lutzomyia	triramula					-	Azpurua et al. 2010
Insecta	Diptera	Psychodidae	Lutzomyia	vespertilionis					+	Azpurua et al. 2010
Insecta	Diptera	Psychodidae	Lutzomyia	whitmani					+	Ono et al. 2001
Insecta	Diptera	Psychodidae	Lutzomyia	youngi					-	Ono et al. 2001
Insecta	Diptera	Rhinophoridae	Phyto	melanocephala					-	Bouchon et al. 1998
Insecta	Diptera	Rhinophoridae	Stevenia	sp.					-	Cordaux et al. 2001
Insecta	Diptera	Rhinophoridae	unidentified	sp.					+	Cordaux et al. 2001
Insecta	Diptera	Richardiidae	Automola	atomaria					-	Werren et al. 1995
Insecta	Diptera	Sarchophagidae	Neobellieria	sp.	-					Taylor et al. 2011
Insecta	Diptera	Sarcophagidae	Ravinia	querula	-				+	Kyei-Poku et al. 2006; Taylor et al. 2011
Insecta	Diptera	Sarcophagidae	Sarcophaga	bullata	-				-	Kyei-Poku et al. 2006; Taylor et al. 2011
Insecta	Diptera	Sarcophagidae	Sarcorohdendorfia	sp.					-	Sintupachee et al. 2006
Insecta	Diptera	Scathophagidae	Acanthocnema	glaucescens				-	-	Martin et al. 2012
Insecta	Diptera	Scathophagidae	Acerocnema	macrocera				-	-	Martin et al. 2012
Insecta	Diptera	Scathophagidae	Amaurosoma	brunneicosta				-	+	Martin et al. 2012
Insecta	Diptera	Scathophagidae	Amaurosoma	fasciata				-		Martin et al. 2012
Insecta	Diptera	Scathophagidae	Amaurosoma	inermis				-	+	Martin et al. 2012
Insecta	Diptera	Scathophagidae	Amaurosoma	tibiella				-	+	Martin et al. 2012
Insecta	Diptera	Scathophagidae	Americina	adusta				-	+	Martin et al. 2012
Insecta	Diptera	Scathophagidae	Ceratinostoma	ostiorum				+	-	Martin et al. 2012
Insecta	Diptera	Scathophagidae	Chaetosa	palpalis				-	-	Martin et al. 2012
Insecta	Diptera	Scathophagidae	Chaetosa	punctipes				-	+	Martin et al. 2012
Insecta	Diptera	Scathophagidae	Chylizosoma	vittatum				-	+	Martin et al. 2012
Insecta	Diptera	Scathophagidae	Cleigastra	apicalis				-	+	Martin et al. 2012
Insecta	Diptera	Scathophagidae	Cochliarium	cuneiventris				-	+	Martin et al. 2012
Insecta	Diptera	Scathophagidae	Coniosternum	tinctinervis				-	-	Martin et al. 2012
Insecta	Diptera	Scathophagidae	Cordilura	albipes				-	+	Martin et al. 2012
Insecta	Diptera	Scathophagidae	Cordilura	atrata					-	Martin et al. 2012
Insecta	Diptera	Scathophagidae	Cordilura	carbonaria				-	+	Martin et al. 2012
Insecta	Diptera	Scathophagidae	Cordilura	ciliata				-	-	Martin et al. 2012
Insecta	Diptera	Scathophagidae	Cordilura	dimidiata				-	+	Martin et al. 2012
Insecta	Diptera	Scathophagidae	Cordilura	latifrons					-	Martin et al. 2012
Insecta	Diptera	Scathophagidae	Cordilura	ontario				-	-	Martin et al. 2012
Insecta	Diptera	Scathophagidae	Cordilura	pleuritica				-	+	Martin et al. 2012
Insecta	Diptera	Scathophagidae	Cordilura	pubera					+	Martin et al. 2012
Insecta	Diptera	Scathophagidae	Cordilura	pudica				-	+	Martin et al. 2012
Insecta	Diptera	Scathophagidae	Cordilura	umbrosa				-	+	Martin et al. 2012
Insecta	Diptera	Scathophagidae	Cordilura	varipes				-	-	Martin et al. 2012
Insecta	Diptera	Scathophagidae	Delina	anthrax				-	-	Martin et al. 2012
Insecta	Diptera	Scathophagidae	Delina	nigrita				-	-	Martin et al. 2012
Insecta	Diptera	Scathophagidae	Gimnomera	cerea					+	Martin et al. 2012
Insecta	Diptera	Scathophagidae	Gimnomera	dorsata					+	Martin et al. 2012
Insecta	Diptera	Scathophagidae	Gimnomera	tarsea				-	-	Martin et al. 2012
Insecta	Diptera	Scathophagidae	Hydromyza	confluens				-	-	Martin et al. 2012
Insecta	Diptera	Scathophagidae	Hydromyza	livens				-	+	Martin et al. 2012
Insecta	Diptera	Scathophagidae	Microprosopa	pallicauda					-	Martin et al. 2012
Insecta	Diptera	Scathophagidae	Micropselapha	filiformis				-	+	Martin et al. 2012
Insecta	Diptera	Scathophagidae	Neorthacheta	dissimilis				-	+	Martin et al. 2012
Insecta	Diptera	Scathophagidae	Norellia	flavicorne					-	Martin et al. 2012
Insecta	Diptera	Scathophagidae	Norellia	liturata				-	+	Martin et al. 2012
Insecta	Diptera	Scathophagidae	Norellia	mirusae					-	Martin et al. 2012
Insecta	Diptera	Scathophagidae	Norellia	nervosa				-	-	Martin et al. 2012
Insecta	Diptera	Scathophagidae	Norellia	spinimana				-	+	Martin et al. 2012
Insecta	Diptera	Scathophagidae	Norellia	spinipes					+	Martin et al. 2012
Insecta	Diptera	Scathophagidae	Norellia	striolata				-	-	Martin et al. 2012
Insecta	Diptera	Scathophagidae	Okeniella	caudata				-	-	Martin et al. 2012
Insecta	Diptera	Scathophagidae	Orthacheta	cornuta					+	Martin et al. 2012
Insecta	Diptera	Scathophagidae	Parallelomma	media				-	-	Martin et al. 2012
Insecta	Diptera	Scathophagidae	Phrosia	albilabris				-	-	Martin et al. 2012
Insecta	Diptera	Scathophagidae	Pogonota	barbata				-	-	Martin et al. 2012
Insecta	Diptera	Scathophagidae	Pogonota	sahlbergi				-	-	Martin et al. 2012
Insecta	Diptera	Scathophagidae	Pseudopogonota	palpalis				-	-	Martin et al. 2012
Insecta	Diptera	Scathophagidae	Scathophaga	anale				-	+	Martin et al. 2012
Insecta	Diptera	Scathophagidae	Scathophaga	calida				-	-	Martin et al. 2012
Insecta	Diptera	Scathophagidae	Scathophaga	cineraria				-	-	Martin et al. 2012
Insecta	Diptera	Scathophagidae	Scathophaga	furcata					-	Martin et al. 2012
Insecta	Diptera	Scathophagidae	Scathophaga	incola				-	-	Martin et al. 2012
Insecta	Diptera	Scathophagidae	Scathophaga	inquinata				-	-	Martin et al. 2012
Insecta	Diptera	Scathophagidae	Scathophaga	litorea				-	-	Martin et al. 2012
Insecta	Diptera	Scathophagidae	Scathophaga	lutaria					+	Martin et al. 2012
Insecta	Diptera	Scathophagidae	Scathophaga	obscura				-	+	Martin et al. 2012
Insecta	Diptera	Scathophagidae	Scathophaga	pictipennis				-	-	Martin et al. 2012
Insecta	Diptera	Scathophagidae	Scathophaga	scybalaria						Martin et al. 2012
Insecta	Diptera	Scathophagidae	Scathophaga	sorror				+	-	Martin et al. 2012
Insecta	Diptera	Scathophagidae	Scathophaga	stercoraria				+	+	Martin et al. 2012
Insecta	Diptera	Scathophagidae	Scathophaga	suilla					-	Martin et al. 2012
Insecta	Diptera	Scathophagidae	Scathophaga	taeniopa					-	Martin et al. 2012
Insecta	Diptera	Scathophagidae	Scathophaga	tropicalis				-	-	Martin et al. 2012
Insecta	Diptera	Scathophagidae	Spaziphora	cincta					-	Martin et al. 2012
Insecta	Diptera	Scathophagidae	Spaziphora	hydromyzina				-	-	Martin et al. 2012
Insecta	Diptera	Scathophagidae	Trichopalpus	fraterna				-	-	Martin et al. 2012
Insecta	Diptera	Sepsidae	Sepsis	sp.	-					Taylor et al. 2011
Insecta	Diptera	Simuliidae	Simulium	ornatum	-	-		-	-	Duron et al. 2008
Insecta	Diptera	Stratiomyidae	Chorisops	tunisiae	-	-		-	-	Duron et al. 2008
Insecta	Diptera	Stratiomyidae	Cynomyia	cyanea					+	Werren et al. 1995
Insecta	Diptera	Syrphidae	Episyrphus	balteatus					+	Evison et al. 2012
Insecta	Diptera	Syrphidae	Eristalis	arbustorum					+	Evison et al. 2012
Insecta	Diptera	Syrphidae	Eristalis	tenax	-	-		-	+	Duron et al. 2008; Evison et al. 2012
Insecta	Diptera	Syrphidae	Graptomyza	brevirostis					+	Sintupachee et al. 2006
Insecta	Diptera	Syrphidae	Milesia	virgiensis					-	Werren and Windsor 2000
Insecta	Diptera	Syrphidae	Rhingia	campestris					+	Evison et al. 2012
Insecta	Diptera	Syrphidae	Syritta	rufifacies					-	Sintupachee et al. 2006
Insecta	Diptera	Syrphidae	unidentified	sp. 1		-			-	Weeks and Stouthamer 2003
Insecta	Diptera	Syrphidae	unidentified	sp. 2		-			-	Weeks and Stouthamer 2003
Insecta	Diptera	Tabanidae	Tabanus	sp.					-	Werren et al. 1995
Insecta	Diptera	Tabanidae	unidentified	sp.					-	Werren and Windsor 2000
Insecta	Diptera	Tachinidae	Argyrophylax	nigrotibialis					-	Kittayapong et al. 2003
Insecta	Diptera	Tachinidae	Argyrophylax	phoeda					-	Kittayapong et al. 2003
Insecta	Diptera	Tachinidae	Argyrophylax	sp.					-	Kittayapong et al. 2003
Insecta	Diptera	Tachinidae	Blepharipa	zebina					+	Madhu and Puttaraju 2002; Prakash et al. 2007; Prakash and Puttaraju 2006
Insecta	Diptera	Tachinidae	Carcelia	sp.					-	Kittayapong et al. 2003
Insecta	Diptera	Tachinidae	Ceracia	sp.					-	Kittayapong et al. 2003
Insecta	Diptera	Tachinidae	Exorista	sorbillans					+	Madhu and Puttaraju 2002
Insecta	Diptera	Tachinidae	Exorista	sp.					+	Prakash et al. 2007
Insecta	Diptera	Tachinidae	Exorista	sp.					+	Prakash et al. 2007
Insecta	Diptera	Tachinidae	Exorista	sp.					+	Prakash et al. 2007
Insecta	Diptera	Tachinidae	Exorista	sp.					+	Prakash et al. 2007
Insecta	Diptera	Tachinidae	Exorista	sp.					+	Prakash et al. 2007
Insecta	Diptera	Tachinidae	Exorista	sp.					+	Prakash et al. 2007
Insecta	Diptera	Tachinidae	Exorista	sp.					+	Prakash et al. 2007
Insecta	Diptera	Tachinidae	Exorista	sp.					+	Prakash et al. 2007
Insecta	Diptera	Tachinidae	Palexorista	sp.					-	Kittayapong et al. 2003
Insecta	Diptera	Tachinidae	unidentified	sp.		-			+	Jeong et al. 2009
Insecta	Diptera	Tachinidae	unidentified	sp.		-			-	Weeks and Stouthamer 2003
Insecta	Diptera	Tachinidae	unidentified	sp.					-	Werren and Windsor 2000
Insecta	Diptera	Tephritidae	Anastrepha	A. amita					+	Coscrato et al. 2009
Insecta	Diptera	Tephritidae	Anastrepha	grandis					+	Coscrato et al. 2009
Insecta	Diptera	Tephritidae	Anastrepha	obliqua					+	Coscrato et al. 2009
Insecta	Diptera	Tephritidae	Anastrepha	pickeli					+	Coscrato et al. 2009
Insecta	Diptera	Tephritidae	Anastrepha	serpentina					+	Coscrato et al. 2009
Insecta	Diptera	Tephritidae	Anastrepha	sororcula					+	Coscrato et al. 2009
Insecta	Diptera	Tephritidae	Anastrepha	sp. 2 aff. fraterculus					+	Coscrato et al. 2009
Insecta	Diptera	Tephritidae	Anastrepha	sp. 3 aff. fraterculus					+	Coscrato et al. 2009
Insecta	Diptera	Tephritidae	Anastrepha	sp. 4 aff. fraterculus					+	Coscrato et al. 2009
Insecta	Diptera	Tephritidae	Anastrepha	striata					+	Coscrato et al. 2009
Insecta	Diptera	Tephritidae	Anomoia	kraussi					-	Kittayapong et al. 2000b
Insecta	Diptera	Tephritidae	Bactrocera	albistrigata					-	Kittayapong et al. 2000b
Insecta	Diptera	Tephritidae	Bactrocera	arecae					-	Kittayapong et al. 2000b
Insecta	Diptera	Tephritidae	Bactrocera	carambolae					-	Kittayapong et al. 2000b
Insecta	Diptera	Tephritidae	Bactrocera	caudata					+	Kittayapong et al. 2000b
Insecta	Diptera	Tephritidae	Bactrocera	cilifer					-	Kittayapong et al. 2000b
Insecta	Diptera	Tephritidae	Bactrocera	correcta					+	Kittayapong et al. 2000b
Insecta	Diptera	Tephritidae	Bactrocera	cucurbitae					+	Kittayapong et al. 2000b; Sintupachee et al. 2006
Insecta	Diptera	Tephritidae	Bactrocera	diaphoropsis					-	Kittayapong et al. 2000b
Insecta	Diptera	Tephritidae	Bactrocera	diversa					+	Kittayapong et al. 2000b; Sintupachee et al. 2006
Insecta	Diptera	Tephritidae	Bactrocera	dorsalis sp. A					+	Kittayapong et al. 2000b
Insecta	Diptera	Tephritidae	Bactrocera	dorsalis sp. C					-	Kittayapong et al. 2000b
Insecta	Diptera	Tephritidae	Bactrocera	dorsalis sp. E					-	Kittayapong et al. 2000b
Insecta	Diptera	Tephritidae	Bactrocera	dorsalis sp. J					-	Kittayapong et al. 2000b
Insecta	Diptera	Tephritidae	Bactrocera	dorsalis sp. K					+	Kittayapong et al. 2000b
Insecta	Diptera	Tephritidae	Bactrocera	dorsalis sp. L					-	Kittayapong et al. 2000b
Insecta	Diptera	Tephritidae	Bactrocera	dorsalis sp. V					-	Kittayapong et al. 2000b
Insecta	Diptera	Tephritidae	Bactrocera	expandens					-	Kittayapong et al. 2000b
Insecta	Diptera	Tephritidae	Bactrocera	infesta					-	Kittayapong et al. 2000b
Insecta	Diptera	Tephritidae	Bactrocera	kanchanaburi					-	Kittayapong et al. 2000b
Insecta	Diptera	Tephritidae	Bactrocera	maculata					-	Kittayapong et al. 2000b
Insecta	Diptera	Tephritidae	Bactrocera	maculifacies					-	Kittayapong et al. 2000b
Insecta	Diptera	Tephritidae	Bactrocera	modica					+	Kittayapong et al. 2000b
Insecta	Diptera	Tephritidae	Bactrocera	papayae					-	Kittayapong et al. 2000b
Insecta	Diptera	Tephritidae	Bactrocera	propinqua					-	Kittayapong et al. 2000b
Insecta	Diptera	Tephritidae	Bactrocera	pyrifoliae					+	Kittayapong et al. 2000b
Insecta	Diptera	Tephritidae	Bactrocera	rubella					-	Kittayapong et al. 2000b
Insecta	Diptera	Tephritidae	Bactrocera	sp. 1					+	Kittayapong et al. 2000b
Insecta	Diptera	Tephritidae	Bactrocera	sp. 10					-	Kittayapong et al. 2000b
Insecta	Diptera	Tephritidae	Bactrocera	sp. 2					-	Kittayapong et al. 2000b
Insecta	Diptera	Tephritidae	Bactrocera	sp. 3					-	Kittayapong et al. 2000b
Insecta	Diptera	Tephritidae	Bactrocera	sp. 4					-	Kittayapong et al. 2000b
Insecta	Diptera	Tephritidae	Bactrocera	sp. 5					-	Kittayapong et al. 2000b
Insecta	Diptera	Tephritidae	Bactrocera	sp. 6					-	Kittayapong et al. 2000b
Insecta	Diptera	Tephritidae	Bactrocera	sp. 7					-	Kittayapong et al. 2000b
Insecta	Diptera	Tephritidae	Bactrocera	sp. 8					+	Kittayapong et al. 2000b
Insecta	Diptera	Tephritidae	Bactrocera	sp. 9					-	Kittayapong et al. 2000b
Insecta	Diptera	Tephritidae	Bactrocera	tau					+	Sintupachee et al. 2006
Insecta	Diptera	Tephritidae	Bactrocera	tau sp. A					+	Kittayapong et al. 2000b
Insecta	Diptera	Tephritidae	Bactrocera	tau sp. C					+	Kittayapong et al. 2000b
Insecta	Diptera	Tephritidae	Bactrocera	tau sp. D					-	Kittayapong et al. 2000b
Insecta	Diptera	Tephritidae	Bactrocera	tau sp. E					-	Kittayapong et al. 2000b
Insecta	Diptera	Tephritidae	Bactrocera	tuberculata					-	Kittayapong et al. 2000b
Insecta	Diptera	Tephritidae	Bactrocera	umbrosa					-	Kittayapong et al. 2000b
Insecta	Diptera	Tephritidae	Bactrocera	verbascifoliae					-	Kittayapong et al. 2000b
Insecta	Diptera	Tephritidae	Carpomya	vesuviana					-	Kittayapong et al. 2000b
Insecta	Diptera	Tephritidae	Ceratitis	capitata	-	-		-	+	Duron et al. 2008; Zchori-Fein and Perlman 2004; Coscrato et al. 2009
Insecta	Diptera	Tephritidae	Ceratitis	sp.					-	Kittayapong et al. 2003
Insecta	Diptera	Tephritidae	Dacus	destillatoria					+	Kittayapong et al. 2000b
Insecta	Diptera	Tephritidae	Neotephritis	sp.		-			-	Weeks and Stouthamer 2003
Insecta	Diptera	Tephritidae	unidentified	sp.	-	-		-	-	Duron et al. 2008
Insecta	Diptera	Tephritidae	unidentified	sp.					+	Werren and Windsor 2000
Insecta	Diptera	Tipulidae	Tipula	aino					+	Kittayapong et al. 2003
Insecta	Diptera	Tipulidae	Tipula	oleracea	-	-		+	-	Duron et al. 2008
Insecta	Diptera	Tipulidae	Tipula	sp. nr. borealis					-	Werren and Windsor 2000
Insecta	Diptera	Tipulidae	Tipula	ultima					-	Werren and Windsor 2000
Insecta	Diptera	Tipulidae	unidentified	sp. 1		-			-	Weeks and Stouthamer 2003
Insecta	Diptera	Tipulidae	unidentified	sp. 2		-			-	Weeks and Stouthamer 2003
Insecta	Diptera		unidentified	sp.		-			-	Weeks and Stouthamer 2003
Insecta	Ephemeroptera	Ephemeridae	Ephemera	sp.					-	Kittayapong et al. 2003
Insecta	Ephemeroptera	Ephemeridae	Hexagenia	sp.					-	Werren and Windsor 2000
Insecta	Hemiptera	Acanthosomatidae	Acathosoma	denticaudum					-	Kikuchi et al. 2003
Insecta	Hemiptera	Acanthosomatidae	Acathosoma	haemorrhoidale					-	Kikuchi et al. 2003
Insecta	Hemiptera	Acanthosomatidae	Acathosoma	labiduroides					-	Kikuchi et al. 2003
Insecta	Hemiptera	Acanthosomatidae	Elasmostethus	brevis					+	Kikuchi et al. 2003
Insecta	Hemiptera	Acanthosomatidae	Elasmostethus	humeralis					-	Kikuchi et al. 2003
Insecta	Hemiptera	Acanthosomatidae	Elasmucha	amurensis					+	Kikuchi et al. 2003
Insecta	Hemiptera	Acanthosomatidae	Elasmucha	dorsalis					-	Kikuchi et al. 2003
Insecta	Hemiptera	Acanthosomatidae	Elasmucha	grisea	-	-		-	-	Prakash et al. 2007; Duron et al. 2008
Insecta	Hemiptera	Acanthosomatidae	Elasmucha	putoni					+	Kikuchi et al. 2003
Insecta	Hemiptera	Acanthosomatidae	Elasmucha	signoreti					+	Kikuchi et al. 2003
Insecta	Hemiptera	Acanthosomatidae	Sastragala	esakii					+	Kikuchi et al. 2003
Insecta	Hemiptera	Acanthosomatidae	Sastragala	scutellata					-	Kikuchi et al. 2003
Insecta	Hemiptera	Aleyrodidae	Aleurodicus	dispersus					-	Prakash et al. 2007
Insecta	Hemiptera	Aleyrodidae	Aleurodicus	dugesii		-			+	Weeks and Stouthamer 2003
Insecta	Hemiptera	Aleyrodidae	Bemisia	argentifolii		-			-	Weeks and Stouthamer 2003
Insecta	Hemiptera	Aleyrodidae	Bemisia	tabaci	+	+	+		+	Skaljac et al. 2010; Ahmed et al. 2010
Insecta	Hemiptera	Aleyrodidae	Parabemisia	myricae		-			-	Weeks and Stouthamer 2003
Insecta	Hemiptera	Aleyrodidae	Trialeurodes	vaporariorum	+	-	+		-	Weeks and Stouthamer 2003; Skaljac et al. 2010
Insecta	Hemiptera	Aleyrodidae	unidentified	sp.		-			-	Weeks and Stouthamer 2003
Insecta	Hemiptera	Alydidae	Leptocorisa	acuta					-	Kittayapong et al. 2003
Insecta	Hemiptera	Alydidae	Leptocorisa	chinensis					-	Kikuchi et al. 2003
Insecta	Hemiptera	Alydidae	Leptocorisa	oratorius					-	Kittayapong et al. 2003; Sintupachee et al. 2006
Insecta	Hemiptera	Alydidae	Leptocorisa	sp.					-	Behra et al. 2001
Insecta	Hemiptera	Alydidae	Riptortus	clavatus					+	Kikuchi et al. 2003
Insecta	Hemiptera	Alydidae	Riptortus	linearis					-	Kikuchi et al. 2003; Kittayapong et al. 2003
Insecta	Hemiptera	Alydidae	Riptortus	pedestris					-	Kittayapong et al. 2003
Insecta	Hemiptera	Anthocoridae	Orius	laevigatus		-			+	Zchori-Fein and Perlman 2004
Insecta	Hemiptera	Aphididae	Acyrthosiphon	lactucae					-	Augustinos et al. 2012
Insecta	Hemiptera	Aphididae	Acyrthosiphon	malvae					-	Augustinos et al. 2012
Insecta	Hemiptera	Aphididae	Acyrthosiphon	pisum			+		-	Sandstrom et al. 2001;Russell et al. 2003; Augustinos et al. 2012
Insecta	Hemiptera	Aphididae	Acyrtosiphum	sp.					-	Augustinos et al. 2012
Insecta	Hemiptera	Aphididae	Amphorophora	rubi					-	Augustinos et al. 2012
Insecta	Hemiptera	Aphididae	Aphis	affinis					-	Augustinos et al. 2012
Insecta	Hemiptera	Aphididae	Aphis	balloticola					-	Augustinos et al. 2012
Insecta	Hemiptera	Aphididae	Aphis	craccae					-	Augustinos et al. 2012
Insecta	Hemiptera	Aphididae	Aphis	craccivora			+		-	Russell et al. 2003; Augustinos et al. 2012
Insecta	Hemiptera	Aphididae	Aphis	cytisorum					-	Augustinos et al. 2012
Insecta	Hemiptera	Aphididae	Aphis	espiraecola					-	Augustinos et al. 2012
Insecta	Hemiptera	Aphididae	Aphis	fabae	-	-	-	-	-	Duron et al. 2008; Russell et al. 2003; Augustinos et al. 2012
Insecta	Hemiptera	Aphididae	Aphis	farinosa					-	Augustinos et al. 2012
Insecta	Hemiptera	Aphididae	Aphis	florea					-	Sintupachee et al. 2006
Insecta	Hemiptera	Aphididae	Aphis	gossypii			-		-	Russell et al. 2003; Augustinos et al. 2012
Insecta	Hemiptera	Aphididae	Aphis	hederae					+	Augustinos et al. 2012
Insecta	Hemiptera	Aphididae	Aphis	idaei					-	Augustinos et al. 2012
Insecta	Hemiptera	Aphididae	Aphis	illinoisensis					-	Augustinos et al. 2012
Insecta	Hemiptera	Aphididae	Aphis	intybi					-	Augustinos et al. 2012
Insecta	Hemiptera	Aphididae	Aphis	jacobaeae					-	West et al. 1998
Insecta	Hemiptera	Aphididae	Aphis	nasturtii					-	Augustinos et al. 2012
Insecta	Hemiptera	Aphididae	Aphis	nerii	-	-	-	-	+	Duron et al. 2008; Russell et al. 2003; Augustinos et al. 2012
Insecta	Hemiptera	Aphididae	Aphis	parietariae					-	Augustinos et al. 2012
Insecta	Hemiptera	Aphididae	Aphis	pomi					-	Augustinos et al. 2012
Insecta	Hemiptera	Aphididae	Aphis	punicae					-	Augustinos et al. 2012
Insecta	Hemiptera	Aphididae	Aphis	ruborum			-		-	Russell et al. 2003; Augustinos et al. 2012
Insecta	Hemiptera	Aphididae	Aphis	rumicis					-	Augustinos et al. 2012
Insecta	Hemiptera	Aphididae	Aphis	sedi					-	Augustinos et al. 2012
Insecta	Hemiptera	Aphididae	Aphis	solanella					-	Augustinos et al. 2012
Insecta	Hemiptera	Aphididae	Aphis	sp.					+	Augustinos et al. 2012
Insecta	Hemiptera	Aphididae	Aphis	spiraecola			-		-	Russell et al. 2003; Augustinos et al. 2012
Insecta	Hemiptera	Aphididae	Aphis	spiraephaga					-	Augustinos et al. 2012
Insecta	Hemiptera	Aphididae	Aphis	ulicis					-	Augustinos et al. 2012
Insecta	Hemiptera	Aphididae	Aphis	umbrella					-	Augustinos et al. 2012
Insecta	Hemiptera	Aphididae	Aphis	urticata					-	Augustinos et al. 2012
Insecta	Hemiptera	Aphididae	Aploneura	lentisci		-			-	Zchori-Fein and Perlman 2004
Insecta	Hemiptera	Aphididae	Aulacorthum	solani					+	Augustinos et al. 2012
Insecta	Hemiptera	Aphididae	Baizongia	pistaciae	-	-	-	-	+	Duron et al. 2008; Zchori-Fein and Perlman 2004; Russell et al. 2003; Augustinos et al. 2012
Insecta	Hemiptera	Aphididae	Brachycaudus	cardui			-		-	Russell et al. 2003; Augustinos et al. 2012
Insecta	Hemiptera	Aphididae	Brachycaudus	helichrysi					-	Augustinos et al. 2012
Insecta	Hemiptera	Aphididae	Brachycaudus	persicae					-	Augustinos et al. 2012
Insecta	Hemiptera	Aphididae	Brachycaudus	schwartzi					-	Augustinos et al. 2012
Insecta	Hemiptera	Aphididae	Brachycaudus	sp.					-	Augustinos et al. 2012
Insecta	Hemiptera	Aphididae	Brachycaudus	tragopogonis					-	Augustinos et al. 2012
Insecta	Hemiptera	Aphididae	Brevicoryne	brassicae			-		-	Russell et al. 2003; Augustinos et al. 2012
Insecta	Hemiptera	Aphididae	Calaphis	juglandis					-	Augustinos et al. 2012
Insecta	Hemiptera	Aphididae	Capitophorus	carduinis					-	West et al. 1998
Insecta	Hemiptera	Aphididae	Capitophorus	elaeaegni					-	Augustinos et al. 2012
Insecta	Hemiptera	Aphididae	Cavariella	aegopodii					-	Augustinos et al. 2012
Insecta	Hemiptera	Aphididae	Cavariella	sp.					+	Augustinos et al. 2012
Insecta	Hemiptera	Aphididae	Cavariella	theobaldi					-	Augustinos et al. 2012
Insecta	Hemiptera	Aphididae	Chaitophorus	leucomelas			-		-	Russell et al. 2003; Augustinos et al. 2012
Insecta	Hemiptera	Aphididae	Chaitophorus	populeti			-			Russell et al. 2003
Insecta	Hemiptera	Aphididae	Chaitophorus	populialbae					-	Augustinos et al. 2012
Insecta	Hemiptera	Aphididae	Chaitophorus	populifolii			-			Russell et al. 2003
Insecta	Hemiptera	Aphididae	Chaitophorus	sp.					-	Augustinos et al. 2012
Insecta	Hemiptera	Aphididae	Chromaphis	juglandicola					-	Augustinos et al. 2012
Insecta	Hemiptera	Aphididae	Cinara	(Cinara) maritimae			-			Russell et al. 2003
Insecta	Hemiptera	Aphididae	Cinara	(Cupressobium) cupressi			-			Russell et al. 2003
Insecta	Hemiptera	Aphididae	Cinara	(Cupressobium) tujafilina			-			Russell et al. 2003
Insecta	Hemiptera	Aphididae	Cinara	cedri					+	Augustinos et al. 2012
Insecta	Hemiptera	Aphididae	Cinara	cupressi					-	Augustinos et al. 2012
Insecta	Hemiptera	Aphididae	Cinara	fresai					+	Augustinos et al. 2012
Insecta	Hemiptera	Aphididae	Cinara	gudaris					-	Augustinos et al. 2012
Insecta	Hemiptera	Aphididae	Cinara	juniperi					+	Augustinos et al. 2012
Insecta	Hemiptera	Aphididae	Cinara	maghrebica					-	Augustinos et al. 2012
Insecta	Hemiptera	Aphididae	Cinara	maritimae					+	Augustinos et al. 2012
Insecta	Hemiptera	Aphididae	Cinara	pilicornis					-	Augustinos et al. 2012
Insecta	Hemiptera	Aphididae	Cinara	pinea					+	Augustinos et al. 2012
Insecta	Hemiptera	Aphididae	Cinara	pinihabitans					-	Augustinos et al. 2012
Insecta	Hemiptera	Aphididae	Cinara	pinimaritimae					-	Augustinos et al. 2012
Insecta	Hemiptera	Aphididae	Cinara	schimitscheki					-	Augustinos et al. 2012
Insecta	Hemiptera	Aphididae	Cinara	sp.					+	Augustinos et al. 2012
Insecta	Hemiptera	Aphididae	Cinara	tujafilina					+	Augustinos et al. 2012
Insecta	Hemiptera	Aphididae	Coloradoa	rufomaculata					-	Augustinos et al. 2012
Insecta	Hemiptera	Aphididae	Corylobium	avellanae			-			Russell et al. 2003
Insecta	Hemiptera	Aphididae	Diuraphis	noxia			-			Russell et al. 2003; Sandstrom et al. 2001
Insecta	Hemiptera	Aphididae	Drepanosiphum	oregonensis			-			Russell et al. 2003
Insecta	Hemiptera	Aphididae	Drepanosiphum	sp.					-	Augustinos et al. 2012
Insecta	Hemiptera	Aphididae	Dysaphis	apiifolia					-	Augustinos et al. 2012
Insecta	Hemiptera	Aphididae	Dysaphis	plantaginea					-	Augustinos et al. 2012
Insecta	Hemiptera	Aphididae	Dysaphis	pyri					-	Augustinos et al. 2012
Insecta	Hemiptera	Aphididae	Eriosoma	lanigerum			-			Russell et al. 2003
Insecta	Hemiptera	Aphididae	Eriosoma	lanuginosum			-		-	Russell et al. 2003; Augustinos et al. 2012
Insecta	Hemiptera	Aphididae	Eriosoma	ulmi			-			Russell et al. 2003
Insecta	Hemiptera	Aphididae	Essigella	californica			-			Russell et al. 2003
Insecta	Hemiptera	Aphididae	Eucallipterus	tiliae					-	Augustinos et al. 2012
Insecta	Hemiptera	Aphididae	Eucarazzia	elegans					-	Augustinos et al. 2012
Insecta	Hemiptera	Aphididae	Eulachnus	mediterraneus					-	Augustinos et al. 2012
Insecta	Hemiptera	Aphididae	Eulachnus	rileyi					-	Augustinos et al. 2012
Insecta	Hemiptera	Aphididae	Forda	formicaria			-		-	Russell et al. 2003; Augustinos et al. 2012
Insecta	Hemiptera	Aphididae	Forda	marginata		-			-	Zchori-Fein and Perlman 2004; Augustinos et al. 2012
Insecta	Hemiptera	Aphididae	Geoica	utricularia			-		-	Russell et al. 2003; Augustinos et al. 2012
Insecta	Hemiptera	Aphididae	Geopemphigus	sp.			+			Russell et al. 2003
Insecta	Hemiptera	Aphididae	Hamamelistes	spinosus			-			Russell et al. 2003
Insecta	Hemiptera	Aphididae	Hayhurstia	atriplicis					-	Augustinos et al. 2012
Insecta	Hemiptera	Aphididae	Hoplocallis	picta					-	Augustinos et al. 2012
Insecta	Hemiptera	Aphididae	Hormaphis	cornu			-			Russell et al. 2003
Insecta	Hemiptera	Aphididae	Hyadaphis	coriandri					-	Augustinos et al. 2012
Insecta	Hemiptera	Aphididae	Hyadaphis	passerinii					-	Augustinos et al. 2012
Insecta	Hemiptera	Aphididae	Hyalopterus	amygdali					-	Augustinos et al. 2012
Insecta	Hemiptera	Aphididae	Hyalopterus	pruni			-		-	Russell et al. 2003; Augustinos et al. 2012
Insecta	Hemiptera	Aphididae	Hyalopterus	sp.					-	Augustinos et al. 2012
Insecta	Hemiptera	Aphididae	Hyperomyzus	lactucae					-	Augustinos et al. 2012
Insecta	Hemiptera	Aphididae	Hyperomyzus	pallidus					-	Augustinos et al. 2012
Insecta	Hemiptera	Aphididae	Hysteroneura	setariae					-	Kittayapong et al. 2003
Insecta	Hemiptera	Aphididae	Kaltenbachiella	pallida					-	Augustinos et al. 2012
Insecta	Hemiptera	Aphididae	Lachnus	roboris					-	Augustinos et al. 2012
Insecta	Hemiptera	Aphididae	Lachnus	sp.			-			Russell et al. 2003
Insecta	Hemiptera	Aphididae	Liosomaphis	berberidis					-	Augustinos et al. 2012
Insecta	Hemiptera	Aphididae	Lipaphis	erysimi					-	Augustinos et al. 2012
Insecta	Hemiptera	Aphididae	Macrosiphoniella	absinthii					-	Augustinos et al. 2012
Insecta	Hemiptera	Aphididae	Macrosiphoniella	helichrysi			-			Russell et al. 2003
Insecta	Hemiptera	Aphididae	Macrosiphoniella	ludovicianae			-			Sandstrom et al. 2001
Insecta	Hemiptera	Aphididae	Macrosiphoniella	madeirensis					-	Augustinos et al. 2012
Insecta	Hemiptera	Aphididae	Macrosiphoniella	sanborni					-	Augustinos et al. 2012
Insecta	Hemiptera	Aphididae	Macrosiphum	euphorbiae			+		+	Russell et al. 2003; Augustinos et al. 2012
Insecta	Hemiptera	Aphididae	Macrosiphum	rosae			-		-	Russell et al. 2003; Augustinos et al. 2012
Insecta	Hemiptera	Aphididae	Maculolachnus	submaculata					+	Augustinos et al. 2012
Insecta	Hemiptera	Aphididae	Megoura	viciae			-		-	Russell et al. 2003; Augustinos et al. 2012
Insecta	Hemiptera	Aphididae	Melanaphis	donacis					-	Augustinos et al. 2012
Insecta	Hemiptera	Aphididae	Melanaphis	pyraria					-	Augustinos et al. 2012
Insecta	Hemiptera	Aphididae	Metopolophium	dirhodum					-	Augustinos et al. 2012
Insecta	Hemiptera	Aphididae	Metopolophium	festucae					-	Augustinos et al. 2012
Insecta	Hemiptera	Aphididae	Microlophium	carnosum					-	West et al. 1998
Insecta	Hemiptera	Aphididae	Mindarus	abietinus					-	Augustinos et al. 2012
Insecta	Hemiptera	Aphididae	Monellia	caryella			-		-	Russell et al. 2003; Augustinos et al. 2012
Insecta	Hemiptera	Aphididae	Myzocallis	coryli					-	Augustinos et al. 2012
Insecta	Hemiptera	Aphididae	Myzocallis	custanicola					-	Augustinos et al. 2012
Insecta	Hemiptera	Aphididae	Myzocallis	kuricola					-	Augustinos et al. 2012
Insecta	Hemiptera	Aphididae	Myzocallis	sp.			-			Russell et al. 2003
Insecta	Hemiptera	Aphididae	Myzus	cerasi			-		-	Russell et al. 2003; Augustinos et al. 2012
Insecta	Hemiptera	Aphididae	Myzus	ornatus					-	Augustinos et al. 2012
Insecta	Hemiptera	Aphididae	Myzus	persicae			-			Russell et al. 2003
Insecta	Hemiptera	Aphididae	Myzus	persicae					-	Augustinos et al. 2012
Insecta	Hemiptera	Aphididae	Myzus	varians					-	Augustinos et al. 2012
Insecta	Hemiptera	Aphididae	Nasonovia	ribisnigri					-	Augustinos et al. 2012
Insecta	Hemiptera	Aphididae	Neomyzus	circumflexus					-	Augustinos et al. 2012
Insecta	Hemiptera	Aphididae	Neotoxoptera	formosana					-	Augustinos et al. 2012
Insecta	Hemiptera	Aphididae	Ovatus	crataegarius					-	Augustinos et al. 2012
Insecta	Hemiptera	Aphididae	Panaphis	juglandis			-		-	Russell et al. 2003; Augustinos et al. 2012
Insecta	Hemiptera	Aphididae	Pemphigus	betae			-			Russell et al. 2003
Insecta	Hemiptera	Aphididae	Pemphigus	bursarius			-		-	Russell et al. 2003; Augustinos et al. 2012
Insecta	Hemiptera	Aphididae	Pemphigus	nortonii			-			Russell et al. 2003
Insecta	Hemiptera	Aphididae	Pemphigus	populi			-			Russell et al. 2003
Insecta	Hemiptera	Aphididae	Pemphigus	populiramulorum			-			Russell et al. 2003
Insecta	Hemiptera	Aphididae	Pemphigus	spyrothecae			+		-	Russell et al. 2003; Augustinos et al. 2012
Insecta	Hemiptera	Aphididae	Periphyllus	bulgaricus			+			Russell et al. 2003
Insecta	Hemiptera	Aphididae	Phorodon	humuli					-	Augustinos et al. 2012
Insecta	Hemiptera	Aphididae	Pleotrichophorus	chrysanthemi					-	Augustinos et al. 2012
Insecta	Hemiptera	Aphididae	Prociphilus	(Meliarhizophagus) fraxinifolii			-			Russell et al. 2003
Insecta	Hemiptera	Aphididae	Prociphilus	oleae					-	Augustinos et al. 2012
Insecta	Hemiptera	Aphididae	Pterochloroides	persicae			-		-	Russell et al. 2003; Augustinos et al. 2012
Insecta	Hemiptera	Aphididae	Pterocomma	populeum			-			Russell et al. 2003
Insecta	Hemiptera	Aphididae	Pterocomma	sp.					-	Augustinos et al. 2012
Insecta	Hemiptera	Aphididae	Rhopalosiphum	maidis					-	Augustinos et al. 2012
Insecta	Hemiptera	Aphididae	Rhopalosiphum	nymphaeae					-	Augustinos et al. 2012
Insecta	Hemiptera	Aphididae	Rhopalosiphum	padi			-		-	Russell et al. 2003; Augustinos et al. 2012
Insecta	Hemiptera	Aphididae	Roepkea	marchali			-			Russell et al. 2003
Insecta	Hemiptera	Aphididae	Schizaphis	graminum			-		-	Sandstrom et al. 2001; Augustinos et al. 2012
Insecta	Hemiptera	Aphididae	Semiaphis	dauci					-	Augustinos et al. 2012
Insecta	Hemiptera	Aphididae	Sipha	maydis					+	Augustinos et al. 2012
Insecta	Hemiptera	Aphididae	Sipha	sp.					-	Augustinos et al. 2012
Insecta	Hemiptera	Aphididae	Sitobion	avenae					-	Augustinos et al. 2012
Insecta	Hemiptera	Aphididae	Sitobion	fragariae					-	Augustinos et al. 2012
Insecta	Hemiptera	Aphididae	Sitobion	fragariae			-		-	West et al. 1998; Russell et al. 2003
Insecta	Hemiptera	Aphididae	Sitobion	miscanthi		-			-	Weeks and Stouthamer 2003
Insecta	Hemiptera	Aphididae	Sitobion	nr. fragariae		-			-	Weeks and Stouthamer 2003
Insecta	Hemiptera	Aphididae	Smynthurodes	betae		-	-		-	Zchori-Fein and Perlman 2004; Russell et al. 2003
Insecta	Hemiptera	Aphididae	Staticobium	limonii					-	Augustinos et al. 2012
Insecta	Hemiptera	Aphididae	Stegophylla	sp.			-			Russell et al. 2003
Insecta	Hemiptera	Aphididae	Takecallis	sp.					-	Augustinos et al. 2012
Insecta	Hemiptera	Aphididae	Tamalia	coweni			-			Russell et al. 2003
Insecta	Hemiptera	Aphididae	Tetraneura	akinirae			-		-	Russell et al. 2003; Augustinos et al. 2012
Insecta	Hemiptera	Aphididae	Tetraneura	caerulescens			-			Russell et al. 2003
Insecta	Hemiptera	Aphididae	Tetraneura	ulmi			-			Russell et al. 2003
Insecta	Hemiptera	Aphididae	Thecabius	populimonilis			-			Russell et al. 2003
Insecta	Hemiptera	Aphididae	Thelaxes	suberi			-		-	Russell et al. 2003; Augustinos et al. 2012
Insecta	Hemiptera	Aphididae	Therioaphis	trifolli			-		-	Russell et al. 2003; Augustinos et al. 2012
Insecta	Hemiptera	Aphididae	Tinocallis	sp.					-	Augustinos et al. 2012
Insecta	Hemiptera	Aphididae	Tinocallis	sp.			-			Russell et al. 2003
Insecta	Hemiptera	Aphididae	Toxoptera	aurantii					+	Augustinos et al. 2012
Insecta	Hemiptera	Aphididae	Toxoptera	citricidus					+	Augustinos et al. 2012
Insecta	Hemiptera	Aphididae	Tuberculoides	annulatus					-	Augustinos et al. 2012
Insecta	Hemiptera	Aphididae	Tuberolachnus	salignus			-		+	Russell et al. 2003; Augustinos et al. 2012
Insecta	Hemiptera	Aphididae	unidentified	sp.					-	Sintupachee et al. 2006
Insecta	Hemiptera	Aphididae	unidentified	sp.					-	Werren and Windsor 2000
Insecta	Hemiptera	Aphididae	unidentified	sp. 1		-			-	Weeks and Stouthamer 2003
Insecta	Hemiptera	Aphididae	unidentified	sp. 2		-			-	Weeks and Stouthamer 2003
Insecta	Hemiptera	Aphididae	unidentified	sp. 3		-			-	Weeks and Stouthamer 2003
Insecta	Hemiptera	Aphididae	Uroleucon	aeneum			-			Sandstrom et al. 2001
Insecta	Hemiptera	Aphididae	Uroleucon	ambrosiae			+			Sandstrom et al. 2001
Insecta	Hemiptera	Aphididae	Uroleucon	astronomus			+			Sandstrom et al. 2001
Insecta	Hemiptera	Aphididae	Uroleucon	atripes			+			Russell et al. 2003
Insecta	Hemiptera	Aphididae	Uroleucon	caligatum			-			Sandstrom et al. 2001
Insecta	Hemiptera	Aphididae	Uroleucon	chondrillae					-	Augustinos et al. 2012
Insecta	Hemiptera	Aphididae	Uroleucon	cichorii					-	Augustinos et al. 2012
Insecta	Hemiptera	Aphididae	Uroleucon	helianthicola			-			Sandstrom et al. 2001
Insecta	Hemiptera	Aphididae	Uroleucon	hypochoeridis					-	Augustinos et al. 2012
Insecta	Hemiptera	Aphididae	Uroleucon	jaceae			-		-	Sandstrom et al. 2001; Augustinos et al. 2012
Insecta	Hemiptera	Aphididae	Uroleucon	jaciecola			-			Sandstrom et al. 2001
Insecta	Hemiptera	Aphididae	Uroleucon	nigrotuberculatum			+			Russell et al. 2003
Insecta	Hemiptera	Aphididae	Uroleucon	obscurum			-			Sandstrom et al. 2001
Insecta	Hemiptera	Aphididae	Uroleucon	picridis					-	Augustinos et al. 2012
Insecta	Hemiptera	Aphididae	Uroleucon	pieloui			+			Russell et al. 2003
Insecta	Hemiptera	Aphididae	Uroleucon	rapunculoides			-			Sandstrom et al. 2001
Insecta	Hemiptera	Aphididae	Uroleucon	reynoldense			+			Russell et al. 2003
Insecta	Hemiptera	Aphididae	Uroleucon	rudbeckiae			+			Sandstrom et al. 2001; Russell et al. 2003
Insecta	Hemiptera	Aphididae	Uroleucon	rurale			-			Sandstrom et al. 2001
Insecta	Hemiptera	Aphididae	Uroleucon	solidagensis			-			Sandstrom et al. 2001
Insecta	Hemiptera	Aphididae	Uroleucon	sonchi			-		-	Sandstrom et al. 2001; Russell et al. 2003; Augustinos et al. 2012
Insecta	Hemiptera	Aphididae	Uroleucon	sp.					-	Augustinos et al. 2012
Insecta	Hemiptera	Aphididae	Uroleucon	sp.					-	Augustinos et al. 2012
Insecta	Hemiptera	Aphididae	Uromelan	aeneus					-	Augustinos et al. 2012
Insecta	Hemiptera	Aphididae	Wahlgreniella	arbuti					-	Augustinos et al. 2012
Insecta	Hemiptera	Aphididae	Wahlgreniella	nervata			-			Russell et al. 2003
Insecta	Hemiptera	Aphrophoridae	Philaenus	sp.	+					Sémétey et al. 2007
Insecta	Hemiptera	Aradidae	Neuroctenus	castaneus					-	Kikuchi et al. 2003
Insecta	Hemiptera	Berytidae	Yemma	exilis					+	Kikuchi et al. 2003
Insecta	Hemiptera	Calophyidae	Calophya	schini			-			Russell et al. 2003
Insecta	Hemiptera	Capsidae	Leptopterna	dolabrata					-	Prakash et al. 2007
Insecta	Hemiptera	Cercopidae	Callitettix	versicolor					-	Sintupachee et al. 2006
Insecta	Hemiptera	Cercopidae	Poophilus	costalis					-	Kittayapong et al. 2003
Insecta	Hemiptera	Cercopidae	Prosapia	plagiata		-			-	Weeks and Stouthamer 2003
Insecta	Hemiptera	Chermidae	unidentified	sp.		-			-	Weeks and Stouthamer 2003
Insecta	Hemiptera	Cicadellidae	Acrogonia	virescens					+	Takiya et al. 2006; Sémétey et al. 2007; Duron et al. 2008
Insecta	Hemiptera	Cicadellidae	Agallia	consobrina	-					Sémétey et al. 2007
Insecta	Hemiptera	Cicadellidae	Agallia	venosa	+					Sémétey et al. 2007
Insecta	Hemiptera	Cicadellidae	Amblysellus	grex		-			-	Weeks and Stouthamer 2003
Insecta	Hemiptera	Cicadellidae	Aphrodes	sp.	-					Sémétey et al. 2007
Insecta	Hemiptera	Cicadellidae	Arthaldeus	pascuellus	+					Sémétey et al. 2007
Insecta	Hemiptera	Cicadellidae	Balclutha	sp.					+	Kittayapong et al. 2003
Insecta	Hemiptera	Cicadellidae	Botrogonia	indistincta					-	Sintupachee et al. 2006
Insecta	Hemiptera	Cicadellidae	Cicadella (Cicadula)	viridis	-	-		+	+	Takiya et al. 2006; Sémétey et al. 2007; Duron et al. 2008
Insecta	Hemiptera	Cicadellidae	Cicadula	sp.	-					Sémétey et al. 2007
Insecta	Hemiptera	Cicadellidae	Cicadulina	bipunctata					-	Kittayapong et al. 2003
Insecta	Hemiptera	Cicadellidae	Clydacha	catapulta					+	Takiya et al. 2006
Insecta	Hemiptera	Cicadellidae	Cofana	spectra					+	Kittayapong et al. 2003
Insecta	Hemiptera	Cicadellidae	Cofana	unimaculata					-	Kittayapong et al. 2003
Insecta	Hemiptera	Cicadellidae	Cuerna	costalis					-	Takiya et al. 2006
Insecta	Hemiptera	Cicadellidae	Cuerna	gladiola					+	Takiya et al. 2006
Insecta	Hemiptera	Cicadellidae	Cuerna	sayi					-	Takiya et al. 2006
Insecta	Hemiptera	Cicadellidae	Cuerna	striata					-	Takiya et al. 2006
Insecta	Hemiptera	Cicadellidae	Cyrtodisca	major					-	Takiya et al. 2006
Insecta	Hemiptera	Cicadellidae	Diestostemma	excisum					-	Takiya et al. 2006
Insecta	Hemiptera	Cicadellidae	Diestostemma	stesilea					-	Takiya et al. 2006
Insecta	Hemiptera	Cicadellidae	Empoasca	sp.					-	Prakash et al. 2007
Insecta	Hemiptera	Cicadellidae	Empoasca	sp.	-					Sémétey et al. 2007
Insecta	Hemiptera	Cicadellidae	Empoascanara	alami					+	Kittayapong et al. 2003
Insecta	Hemiptera	Cicadellidae	Errastunus	ocellaris	-					Sémétey et al. 2007
Insecta	Hemiptera	Cicadellidae	Errastunus	sp.	-					Sémétey et al. 2007
Insecta	Hemiptera	Cicadellidae	Euscelidius	variegatus		-			-	Weeks and Stouthamer 2003
Insecta	Hemiptera	Cicadellidae	Euscelis	sp.	+					Sémétey et al. 2007
Insecta	Hemiptera	Cicadellidae	Exitianus	sp.					-	Kittayapong et al. 2003
Insecta	Hemiptera	Cicadellidae	Graphocephala	coccinea					+	Takiya et al. 2006
Insecta	Hemiptera	Cicadellidae	Graphocephala	cythura					-	Takiya et al. 2006
Insecta	Hemiptera	Cicadellidae	Hecalus	sp.					-	Kittayapong et al. 2003
Insecta	Hemiptera	Cicadellidae	Helochara	communis					-	Takiya et al. 2006
Insecta	Hemiptera	Cicadellidae	Homalodisca	coagulata		-			+	Weeks and Stouthamer 2003
Insecta	Hemiptera	Cicadellidae	Homalodisca	elongata					+	Takiya et al. 2006
Insecta	Hemiptera	Cicadellidae	Homalodisca	liturata					-	Takiya et al. 2006
Insecta	Hemiptera	Cicadellidae	Homalodisca	vitripennis					+	Takiya et al. 2006
Insecta	Hemiptera	Cicadellidae	Homoscarta	irregularis					-	Takiya et al. 2006
Insecta	Hemiptera	Cicadellidae	Hylaius	oregonensis					-	Takiya et al. 2006
Insecta	Hemiptera	Cicadellidae	Jassargus	obtusivalvis	-					Sémétey et al. 2007
Insecta	Hemiptera	Cicadellidae	Jikradia	olitoria					-	Takiya et al. 2006
Insecta	Hemiptera	Cicadellidae	Listridea	nuda		-			-	Weeks and Stouthamer 2003
Insecta	Hemiptera	Cicadellidae	Macrosteles	fieberi	+					Sémétey et al. 2007
Insecta	Hemiptera	Cicadellidae	Macrosteles	sexnotatus	+					Sémétey et al. 2007
Insecta	Hemiptera	Cicadellidae	Macrosteles	striifrons					-	Kittayapong et al. 2003
Insecta	Hemiptera	Cicadellidae	Mocydia	crocea	+					Sémétey et al. 2007
Insecta	Hemiptera	Cicadellidae	Nephotettix	malayanus					+	Kittayapong et al. 2003
Insecta	Hemiptera	Cicadellidae	Nephotettix	nigropictus					+	Kittayapong et al. 2003
Insecta	Hemiptera	Cicadellidae	Nephotettix	sp.					-	Behra et al. 2001
Insecta	Hemiptera	Cicadellidae	Nephotettix	virescens					+	Kittayapong et al. 2003
Insecta	Hemiptera	Cicadellidae	Oncometopia	orbona					-	Takiya et al. 2006
Insecta	Hemiptera	Cicadellidae	Pagaronia	tredecimpunctata					-	Takiya et al. 2006
Insecta	Hemiptera	Cicadellidae	Pamplona	spatulata					+	Takiya et al. 2006
Insecta	Hemiptera	Cicadellidae	Paraulacizes	irrorata					+	Takiya et al. 2006
Insecta	Hemiptera	Cicadellidae	Paromenia	isabellina					-	Takiya et al. 2006
Insecta	Hemiptera	Cicadellidae	Phera	obtusifrons					-	Takiya et al. 2006
Insecta	Hemiptera	Cicadellidae	Proconosama	alalia					-	Takiya et al. 2006
Insecta	Hemiptera	Cicadellidae	Proconosama	columbica					+	Takiya et al. 2006
Insecta	Hemiptera	Cicadellidae	Psammotettix	sp.	+					Sémétey et al. 2007
Insecta	Hemiptera	Cicadellidae	Recilia	dorsalis					+	Kittayapong et al. 2003
Insecta	Hemiptera	Cicadellidae	Stirellus	sp.					+	Kittayapong et al. 2003
Insecta	Hemiptera	Cicadellidae	Thaia	oryzivora					-	Kittayapong et al. 2003
Insecta	Hemiptera	Cicadellidae	Typhlocybinae	sp.	-					Sémétey et al. 2007
Insecta	Hemiptera	Cicadellidae	unidentified	sp.					-	Werren and Windsor 2000
Insecta	Hemiptera	Cicadellidae	unidentified	sp. 1					-	Sintupachee et al. 2006
Insecta	Hemiptera	Cicadellidae	unidentified	sp. 1		-			+	Weeks and Stouthamer 2003
Insecta	Hemiptera	Cicadellidae	unidentified	sp. 2					-	Sintupachee et al. 2006
Insecta	Hemiptera	Cicadellidae	unidentified	sp. 2		-			+	Weeks and Stouthamer 2003
Insecta	Hemiptera	Cicadellidae	unidentified	sp. 3		-			-	Weeks and Stouthamer 2003
Insecta	Hemiptera	Cicadidae	Fidicina	mannifera					-	Werren et al. 1995
Insecta	Hemiptera	Cicadidae	Okanagana	utahensis		-			-	Weeks and Stouthamer 2003
Insecta	Hemiptera	Cicadidae	Zammara	smaragdina					-	Werren et al. 1995
Insecta	Hemiptera	Cimicidae	Cimex	lectularius	-	-		-	+	Duron et al. 2008
Insecta	Hemiptera	Cixiidae	Andes	marmoratus		-			-	Nakamura et al. 2009
Insecta	Hemiptera	Cixiidae	Cixius	sp.	-					Sémétey et al. 2007
Insecta	Hemiptera	Cixiidae	Cixius	wagneri	+					Sémétey et al. 2007
Insecta	Hemiptera	Cixiidae	Hyalesthes	obsoletus	+					Sémétey et al. 2007
Insecta	Hemiptera	Cixiidae	Oliarus	hesperinus		-			+	Weeks and Stouthamer 2003
Insecta	Hemiptera	Cixiidae	Oliarus	sp.					-	Kittayapong et al. 2003
Insecta	Hemiptera	Cixiidae	Pentastiridius	apicalis		-			+	Nakamura et al. 2009
Insecta	Hemiptera	Cixiidae	Pentastiridius	sp.	+					Sémétey et al. 2007
Insecta	Hemiptera	Cixiidae	Reptalus	sp.	+					Sémétey et al. 2007
Insecta	Hemiptera	Coccidae	Coccus	hesperidum		-			-	Weeks and Stouthamer 2003
Insecta	Hemiptera	Coccidae	Coccus	pseudomagnoliarum		-			-	Weeks and Stouthamer 2003
Insecta	Hemiptera	Coccidae	Coccus	sp.	-	-		-	-	Duron et al. 2008
Insecta	Hemiptera	Coccidae	Saissetia	niger					-	Prakash et al. 2007
Insecta	Hemiptera	Coccidae	Saissetia	oleae	-	-		-	-	Duron et al. 2008
Insecta	Hemiptera	Coreidae	Acanthocoris	sordidus					+	Kikuchi et al. 2003
Insecta	Hemiptera	Coreidae	Anacanthocoris	striicornis					-	Kikuchi et al. 2003
Insecta	Hemiptera	Coreidae	Anasa	tristus		-			-	Weeks and Stouthamer 2003
Insecta	Hemiptera	Coreidae	Cletus	punctiger					+	Kikuchi et al. 2003
Insecta	Hemiptera	Coreidae	Cletus	rusticus					+	Kikuchi et al. 2003
Insecta	Hemiptera	Coreidae	Cletus	trigonus					+	Kikuchi et al. 2003; Kittayapong et al. 2003; Sintupachee et al. 2006
Insecta	Hemiptera	Coreidae	Dasynus	coccocinctus					+	Kikuchi et al. 2003
Insecta	Hemiptera	Coreidae	Homoeocerus	dilatatus					-	Kikuchi et al. 2003
Insecta	Hemiptera	Coreidae	Homoeocerus	marginiventris					-	Kikuchi et al. 2003
Insecta	Hemiptera	Coreidae	Homoeocerus	unipunctatus					+	Kikuchi et al. 2003
Insecta	Hemiptera	Coreidae	Hygia	lativentris					+	Kikuchi et al. 2003
Insecta	Hemiptera	Coreidae	Hygia	opaca					+	Kikuchi et al. 2003
Insecta	Hemiptera	Coreidae	Leptoglossus	australis					-	Kikuchi et al. 2003
Insecta	Hemiptera	Coreidae	Leptoglossus	clypealis					-	Werren and Windsor 2000
Insecta	Hemiptera	Coreidae	Leptoglossus	gonagra					-	Sintupachee et al. 2006
Insecta	Hemiptera	Coreidae	Molipteryx	fuliginosa					-	Kikuchi et al. 2003
Insecta	Hemiptera	Coreidae	Notobitus	meleagris					+	Kikuchi et al. 2003
Insecta	Hemiptera	Coreidae	Paradasynus	spinosus					-	Kikuchi et al. 2003
Insecta	Hemiptera	Coreidae	Plinachtus	basalis					-	Kikuchi et al. 2003
Insecta	Hemiptera	Coreidae	Plinachtus	bicoloripes					-	Kikuchi et al. 2003
Insecta	Hemiptera	Coreidae	Pygomenida	sp. 1					-	Kittayapong et al. 2003
Insecta	Hemiptera	Coreidae	Pygomenida	sp. 2					-	Kittayapong et al. 2003
Insecta	Hemiptera	Coreidae	Pygomenida	sp. 3					-	Kittayapong et al. 2003
Insecta	Hemiptera	Corixidae	Sigara	lateralis	-	-		-	+	Duron et al. 2008
Insecta	Hemiptera	Cydnidae	Adomerus	triguttulus					+	Kikuchi et al. 2003
Insecta	Hemiptera	Cydnidae	Chilocoris	piceus					+	Kikuchi et al. 2003
Insecta	Hemiptera	Cydnidae	Geotomus	pygmaeus					-	Kittayapong et al. 2003
Insecta	Hemiptera	Cydnidae	Geotomus	sp.					-	Kittayapong et al. 2003
Insecta	Hemiptera	Cydnidae	Macroscytus	japonensis					-	Kikuchi et al. 2003
Insecta	Hemiptera	Dactylopiidae	Dactylopius	sp.					+	Pankewitz 2007
Insecta	Hemiptera	Delphacidae	Cemus	nigromaculosus		-			-	Nakamura et al. 2009
Insecta	Hemiptera	Delphacidae	Cemus	nigropunctatus		-			-	Nakamura et al. 2009
Insecta	Hemiptera	Delphacidae	Chloriona	tateyamana		+			+	Nakamura et al. 2009
Insecta	Hemiptera	Delphacidae	Delphacodes	nigerrima		+			+	Nakamura et al. 2009
Insecta	Hemiptera	Delphacidae	Delphacodes	nigriella		+			-	Nakamura et al. 2009
Insecta	Hemiptera	Delphacidae	Delphacodes	sp.	+					Sémétey et al. 2007
Insecta	Hemiptera	Delphacidae	Dicranotropis	hamata		+			-	Weeks and Stouthamer 2003
Insecta	Hemiptera	Delphacidae	Dicranotropis	sp.	-					Sémétey et al. 2007
Insecta	Hemiptera	Delphacidae	Dicranotropis	tikuzenensis		+			+	Nakamura et al. 2009
Insecta	Hemiptera	Delphacidae	Dicranotropis	tortilis		+			+	Nakamura et al. 2009
Insecta	Hemiptera	Delphacidae	Epeurysa	nawaii		-			-	Nakamura et al. 2009
Insecta	Hemiptera	Delphacidae	Epunka	bilineata		-			-	Nakamura et al. 2009
Insecta	Hemiptera	Delphacidae	Euides	speciosa		+			-	Nakamura et al. 2009
Insecta	Hemiptera	Delphacidae	Falcotya	lyraeformis		-			-	Nakamura et al. 2009
Insecta	Hemiptera	Delphacidae	Garaga	nagaragawana		-			+	Nakamura et al. 2009
Insecta	Hemiptera	Delphacidae	Harmalia	sameshimai		-			+	Nakamura et al. 2009
Insecta	Hemiptera	Delphacidae	Harmalia	sirokata		+				Nakamura et al. 2009
Insecta	Hemiptera	Delphacidae	Himeunka	tateyamaella		+			+	Nakamura et al. 2009
Insecta	Hemiptera	Delphacidae	Hirozuunka	japonica		-			+	Nakamura et al. 2009
Insecta	Hemiptera	Delphacidae	Hosunka	hakonensis		-			-	Nakamura et al. 2009
Insecta	Hemiptera	Delphacidae	Hosunka	testacea		+			-	Nakamura et al. 2009
Insecta	Hemiptera	Delphacidae	Indozuriel	dantur		+			-	Nakamura et al. 2009
Insecta	Hemiptera	Delphacidae	Kakuna	kuwayamai		+			+	Nakamura et al. 2009
Insecta	Hemiptera	Delphacidae	Kakuna	pectinata		+			+	Nakamura et al. 2009
Insecta	Hemiptera	Delphacidae	Kelisia	asahinai		-			-	Nakamura et al. 2009
Insecta	Hemiptera	Delphacidae	Laodelphax	striatellus		-			+	Noda et al. 2001; Kittayapong et al. 2003; Nakamura et al. 2009
Insecta	Hemiptera	Delphacidae	Laoterthrona	nigrigena		+			-	Nakamura et al. 2009
Insecta	Hemiptera	Delphacidae	Muellerianella	extrusa		+			+	Nakamura et al. 2009
Insecta	Hemiptera	Delphacidae	Muirodelphax	matsuyamensis		-			+	Nakamura et al. 2009
Insecta	Hemiptera	Delphacidae	Nilaparvata	bakeri		+			+	Nakamura et al. 2009; Kittayapong et al. 2003
Insecta	Hemiptera	Delphacidae	Nilaparvata	lugens		-			+	Behra et al. 2001; Kittayapong et al. 2003; Nakamura et al. 2009; Yun et al. 2011
Insecta	Hemiptera	Delphacidae	Nilaparvata	muiri		-			+	Nakamura et al. 2009
Insecta	Hemiptera	Delphacidae	Numata	corporaali		-			-	Nakamura et al. 2009
Insecta	Hemiptera	Delphacidae	Paradelphacodes	paludosa		+			+	Nakamura et al. 2009
Insecta	Hemiptera	Delphacidae	Perkinsiella	sinensis		-			-	Nakamura et al. 2009
Insecta	Hemiptera	Delphacidae	Saccharosydne	procerus		+			+	Nakamura et al. 2009
Insecta	Hemiptera	Delphacidae	Sogatella	furcifera		+			+	Noda et al. 2001; Behra et al. 2001; Kittayapong et al. 2003; Nakamura et al. 2009
Insecta	Hemiptera	Delphacidae	Sogatella	kolophon		-			-	Nakamura et al. 2009
Insecta	Hemiptera	Delphacidae	Stenocranus	akashiensis		+			+	Nakamura et al. 2009
Insecta	Hemiptera	Delphacidae	Stenocranus	harimensis		+			+	Nakamura et al. 2009
Insecta	Hemiptera	Delphacidae	Stenocranus	matsumurai		+			+	Nakamura et al. 2009
Insecta	Hemiptera	Delphacidae	Stenocranus	takasagonis		+			+	Nakamura et al. 2009
Insecta	Hemiptera	Delphacidae	Stenocranus	tamagawanus		+			-	Nakamura et al. 2009
Insecta	Hemiptera	Delphacidae	Tagosodes	pusanus					-	Kittayapong et al. 2003
Insecta	Hemiptera	Delphacidae	Terauchiana	singularis		-			-	Nakamura et al. 2009
Insecta	Hemiptera	Delphacidae	Toya	propinqua		+			+	Nakamura et al. 2009
Insecta	Hemiptera	Delphacidae	Tropidocephala	brunnipennis		-			+	Nakamura et al. 2009
Insecta	Hemiptera	Delphacidae	Tropidocephala	festiva		-			-	Nakamura et al. 2009
Insecta	Hemiptera	Delphacidae	Tropidocephala	nigra		-			-	Nakamura et al. 2009
Insecta	Hemiptera	Delphacidae	unidentified	sp.	+					Sémétey et al. 2007
Insecta	Hemiptera	Delphacidae	Unkanodes	albifascia		+			+	Nakamura et al. 2009
Insecta	Hemiptera	Delphacidae	Unkanodes	excisus		+			+	Nakamura et al. 2009
Insecta	Hemiptera	Delphacidae	Unkanodes	sapporonus		-			+	Nakamura et al. 2009
Insecta	Hemiptera	Delphacidae	Zuleika	nipponica		+			-	Nakamura et al. 2009
Insecta	Hemiptera	Derbidae	Diostrombus	politus		-			-	Nakamura et al. 2009
Insecta	Hemiptera	Diaspididae	Abgrallaspis	colorata		-				Gruwell and Normark 2009
Insecta	Hemiptera	Diaspididae	Abgrallaspis	cyanophylli		-				Gruwell and Normark 2009
Insecta	Hemiptera	Diaspididae	Abgrallaspis	fraxini		-				Gruwell and Normark 2009
Insecta	Hemiptera	Diaspididae	Acutaspis	albopicta		-				Gruwell and Normark 2009
Insecta	Hemiptera	Diaspididae	Acutaspis	scutiformis		-				Gruwell and Normark 2009
Insecta	Hemiptera	Diaspididae	Ancepaspis	edentata		-				Gruwell and Normark 2009
Insecta	Hemiptera	Diaspididae	Andaspis	punicae		-				Gruwell and Normark 2009
Insecta	Hemiptera	Diaspididae	Anoidiella	aurantii		-			-	Weeks and Stouthamer 2003
Insecta	Hemiptera	Diaspididae	Aonidia	shastae		-				Gruwell and Normark 2009
Insecta	Hemiptera	Diaspididae	Aonidiella	aurantii		-				Gruwell and Normark 2009
Insecta	Hemiptera	Diaspididae	Aonidiella	orientalis		-				Gruwell and Normark 2009
Insecta	Hemiptera	Diaspididae	Aonidomytilus	ceanothi		-				Gruwell and Normark 2009
Insecta	Hemiptera	Diaspididae	Aonidomytilus	espinosai		-				Gruwell and Normark 2009
Insecta	Hemiptera	Diaspididae	Aonidomytilus	sp.		+				Gruwell and Normark 2009
Insecta	Hemiptera	Diaspididae	Aspidiella	sacchari		-				Gruwell and Normark 2009
Insecta	Hemiptera	Diaspididae	Aspidiotus	destructor		-				Gruwell and Normark 2009
Insecta	Hemiptera	Diaspididae	Aspidiotus	nerii		+			-	Gruwell and Normark 2009; Weeks and Stouthamer 2003; Zchori-Fein and Perlman 2004; Provencher et al. 2005
Insecta	Hemiptera	Diaspididae	Aulacaspis	difficilis		-				Gruwell and Normark 2009
Insecta	Hemiptera	Diaspididae	Aulacaspis	distylii		-				Gruwell and Normark 2009
Insecta	Hemiptera	Diaspididae	Aulacaspis	rosae		-				Gruwell and Normark 2009
Insecta	Hemiptera	Diaspididae	Aulacaspis	spinosa		+				Gruwell and Normark 2009
Insecta	Hemiptera	Diaspididae	Aulacaspis	tubercularis		-				Gruwell and Normark 2009
Insecta	Hemiptera	Diaspididae	Aulacaspis	yasumatsui		-				Gruwell and Normark 2009
Insecta	Hemiptera	Diaspididae	Carulaspis	juniperi		-				Gruwell and Normark 2009
Insecta	Hemiptera	Diaspididae	Carulaspis	minima		-				Gruwell and Normark 2009
Insecta	Hemiptera	Diaspididae	Carulaspis	undet		-				Gruwell and Normark 2009
Insecta	Hemiptera	Diaspididae	Chionaspis	etrusca		-				Gruwell and Normark 2009
Insecta	Hemiptera	Diaspididae	Chionaspis	gleditsia		-				Gruwell and Normark 2009
Insecta	Hemiptera	Diaspididae	Chionaspis	heterophyllae		+				Gruwell and Normark 2009
Insecta	Hemiptera	Diaspididae	Chionaspis	lepineyi		-				Gruwell and Normark 2009
Insecta	Hemiptera	Diaspididae	Chionaspis	pinifoliae		-				Gruwell and Normark 2009
Insecta	Hemiptera	Diaspididae	Chionaspis	salicis		-				Gruwell and Normark 2009
Insecta	Hemiptera	Diaspididae	Chionaspis	wistariae		-				Gruwell and Normark 2009
Insecta	Hemiptera	Diaspididae	Chrysomphalus	aonidum		-				Gruwell and Normark 2009
Insecta	Hemiptera	Diaspididae	Chrysomphalus	dictyospermi		-				Gruwell and Normark 2009
Insecta	Hemiptera	Diaspididae	Clavaspis	covilleae		-				Gruwell and Normark 2009
Insecta	Hemiptera	Diaspididae	Comstockiella	sabalis		-				Gruwell and Normark 2009
Insecta	Hemiptera	Diaspididae	Cryptoparlatorea	leucaspis		-				Gruwell and Normark 2009
Insecta	Hemiptera	Diaspididae	Cupidaspis	cupressi		-				Gruwell and Normark 2009
Insecta	Hemiptera	Diaspididae	Dactylaspis	sp.		-				Gruwell and Normark 2009
Insecta	Hemiptera	Diaspididae	Diaspidiotus	gigas		-				Gruwell and Normark 2009
Insecta	Hemiptera	Diaspididae	Diaspidiotus	juglansregiae		-				Gruwell and Normark 2009
Insecta	Hemiptera	Diaspididae	Diaspidiotus	osborni		-				Gruwell and Normark 2009
Insecta	Hemiptera	Diaspididae	Diaspidiotus	sp.		-				Gruwell and Normark 2009
Insecta	Hemiptera	Diaspididae	Diaspis	boisduvalii		-				Gruwell and Normark 2009
Insecta	Hemiptera	Diaspididae	Diaspis	coccois		-				Gruwell and Normark 2009
Insecta	Hemiptera	Diaspididae	Diaspis	echinocacti		-			-	Zchori-Fein and Perlman 2004; Gruwell and Normark 2009
Insecta	Hemiptera	Diaspididae	Diaspis	manzanitae		-				Gruwell and Normark 2009
Insecta	Hemiptera	Diaspididae	Duplachionaspis	divergens		-				Gruwell and Normark 2009
Insecta	Hemiptera	Diaspididae	Duplachionaspis	noaeae		-				Gruwell and Normark 2009
Insecta	Hemiptera	Diaspididae	Dynaspidiotus	californicus		-				Gruwell and Normark 2009
Insecta	Hemiptera	Diaspididae	Dynaspidiotus	degeneratus		+				Gruwell and Normark 2009
Insecta	Hemiptera	Diaspididae	Dynaspidiotus	tsugae		-				Gruwell and Normark 2009
Insecta	Hemiptera	Diaspididae	Epidiaspis	leperii		-				Gruwell and Normark 2009
Insecta	Hemiptera	Diaspididae	Eudinaspis	calchaquensis		-				Gruwell and Normark 2009
Insecta	Hemiptera	Diaspididae	Eulepidosaphes	pyriformis		-				Gruwell and Normark 2009
Insecta	Hemiptera	Diaspididae	Ferrisidea	magna		-				Gruwell and Normark 2009
Insecta	Hemiptera	Diaspididae	Fiorinia	euryae		-				Gruwell and Normark 2009
Insecta	Hemiptera	Diaspididae	Fiorinia	externa		-				Gruwell and Normark 2009
Insecta	Hemiptera	Diaspididae	Fiorinia	hymenanthis		-				Gruwell and Normark 2009
Insecta	Hemiptera	Diaspididae	Fiorinia	theae		-				Gruwell and Normark 2009
Insecta	Hemiptera	Diaspididae	Gymnaspis	aechmeae		-				Gruwell and Normark 2009
Insecta	Hemiptera	Diaspididae	Hemiberlesia	lataniae		+			-	Gruwell and Normark 2009; Zchori-Fein and Perlman 2004
Insecta	Hemiptera	Diaspididae	Hemiberlesia	palmae		+				Gruwell and Normark 2009
Insecta	Hemiptera	Diaspididae	Hemiberlesia	rapax		-				Gruwell and Normark 2009
Insecta	Hemiptera	Diaspididae	Howardia	biclavis		+				Gruwell and Normark 2009
[truncated: 2,405 more rows]
