# Supplementary material for: A Veritable Menagerie of Heritable Bacteria from Ants, Butterflies, and Beyond: Broad Molecular Surveys and a Systematic Review
Source: PLoS One. 2012 Dec 20;7(12):e51027. doi: 10.1371/journal.pone.0051027 (PMC3527441; doi:10.1371/journal.pone.0051027)
Supplement: Table S6 — Variation in Wolbachia infection frequencies across well-sampled host genera. Proportions of infected species and sample sizes are indicated for arthropod genera with n>10 species screened for Wolbachia. Colors are used to highlight taxa from the same orders. See Excel file. (XLSX) [file pone.0051027.s012.xlsx]

## Sheet: Sheet1
Host genus (Order: Family)	Infection frequency	Sample size
Dolichoderus (Hymenoptera: Formicidae)	0	15
Clubiona (Araneae: Clubionidae)	0	17
Dorylus (Hymenoptera: Formicidae)	0	21
Anopheles (Diptera: Culicidae)	0	36
Andricus (Hymenoptera: Cynipidae)	0.0263158	38
Culicoides (Diptera: Ceratopogonidae)	0.037037	27
Pardosa (Araneae: Lycosidae)	0.0526316	19
Brachysomus (Coleoptera: Curculionidae)	0.0769231	13
Aphis (Hemiptera: Aphididae)	0.1	30
Leptogenys (Hymenoptera: Formicidae)	0.1875	16
Papilio (Lepidoptera:Papilionidae)	0.2	10
Polyrhachis (Hymenoptera: Formicidae)	0.205882	34
Lutzomyia (Diptera: Psychodidae)	0.212121	33
Diabrotica (Coleoptera: Chrysomelidae)	0.214286	14
Callosobruchus (Coleoptera: Chrysomelidae)	0.230769	13
Encarsia (Hymenoptera:Aphelinidae)	0.238095	21
Drosophila (Diptera: Drosophilidae)	0.118421	228
Trichogramma (Hymenoptera: Trichogrammatidae)	0.258065	31
Aedes (Diptera: Culicidae)	0.257143	35
Scathophaga (Diptera: Scathophagidae)	0.266667	15
Pheidole (Hymenoptera: Formicidae)	0.268041	97
Bactrocera (Diptera: Tephritidae)	0.295455	44
Nasutitermes (Isoptera: Termitidae)	0.3	10
Osmia (Hymenoptera: Megachilidae)	0.307692	13
Cybaeus (Araneae: Cybaeidae)	0.35	20
Phyllonorycter (Lepidoptera: Gracillariidae)	0.35	20
Lepidochrysops (Lepidoptera: Lycaenidae)	0.391304	24
Camponotus (Hymenoptera: Formicidae)	0.4	10
Tetranychus (Prostigmata: Tetranychidae)	0.421053	19
Porcellio (Isopoda: Porcellionidae)	0.5	10
Culex (Diptera: Culicidae)	0.5	34
Cinara (Hemiptera: Aphididae)	0.5	14
Sycoscapter (Hymenoptera: Agaonidae)	0.518519	27
Pegoscapus (Hymenoptera: Agaonidae)	0.538462	13
Diplolepis (Hymenoptera: Cynipidae)	0.55	20
Cordilura (Diptera: Scathophagidae)	0.583333	12
Nomada (Hymenoptera: Apidae)	0.6	10
Philotrypesis (Hymenoptera: Agaonidae)	0.6	20
Idarnes (Hymenoptera: Agaonidae)	0.642857	14
Naupactus (Diptera: Curculionidae)	0.6875	16
Solenopsis (Hymenoptera: Formicidae)	0.714286	14
Aphytis (Hymenoptera: Aphelinidae)	0.714286	14
Andrena (Hymenoptera: Andrenidae)	0.733333	15
Pleistodontes (Hymenoptera: Agaonidae)	0.789474	19
Tetraponera (Hymenoptera: Formicidae)	0.8	10
Protocalliphora (Diptera: Calliphoridae)	0.846154	13
Aenictus (Hymenoptera: Formicidae)	0.875	16
Formica (Hymenoptera: Formicidae)	0.9	10
Anastrepha (Diptera: Tephritidae)	1	10
Opistophthalmus (Scorpiones: Scorpionidae)	1	10
