# Supplementary material for: A Veritable Menagerie of Heritable Bacteria from Ants, Butterflies, and Beyond: Broad Molecular Surveys and a Systematic Review
Source: PLoS One. 2012 Dec 20;7(12):e51027. doi: 10.1371/journal.pone.0051027 (PMC3527441; doi:10.1371/journal.pone.0051027)
Supplement: Table S7 — Results of 16S rRNA sequencing with universal and enteric specific primers. This table provides information on the ant and butterfly hosts whose bacterial communities were targeted with this sequence-based approach. Details on the methodologies used (e.g. cloning vs. direct sequencing, universal vs. enteric primers), the depth of sampling within clone sequence libraries, and the proportions of sequence reads (or clones) belonging to heritable symbionts are also provided. (XLSX) [file pone.0051027.s013.xlsx]

## Sheet: all analyzed clone libraries
Host order: family	Host species and genus (plus colony & individual IDs when necessary)	Sample or Library ID	Source	Methodology	Proportion of Arsenophonus reads	Proportion of Blochmannia reads	Proportion of Spiroplasma reads	Proportion of Wolbachia reads	Other	Total read # for each library	Cloned before sequencing?
Hymenoptera: Formicidae	Dolichoderus sp.	KC-A011-02	Anderson et al. 2011	universal PCR	0	0	0	0	1	11	yes
Hymenoptera: Formicidae	Cheliomyrmex sp. DK 07/28 A#1	clone 169	Funaro et al. 2011	universal PCR	0	0	0	0	1	6	yes
Hymenoptera: Formicidae	Cheliomyrmex sp. DK 07/28 A#2	clone 170	Funaro et al. 2011	universal PCR	0	0	0	0	1	7	yes
Hymenoptera: Formicidae	Eciton burchellii colony 05/53 adult A#1	clone 165	Funaro et al. 2011	universal PCR	0	0	0	0	1	18	yes
Hymenoptera: Formicidae	Eciton burchellii colony 05/53 adult A#2	clone 166	Funaro et al. 2011	universal PCR	0	0	0	0	1	16	yes
Hymenoptera: Formicidae	Eciton burchellii colony 05/53 larva #2	clone 164	Funaro et al. 2011	universal PCR	0	0	0	0	1	19	yes
Hymenoptera: Formicidae	Eciton burchellii colony 05/53 larva #2	clone 167	Funaro et al. 2011	universal PCR	0	0	0	0	1	14	yes
Hymenoptera: Formicidae	Labidus praedator	clone 214	Funaro et al. 2011	universal PCR	0	0	0	0	1	19	yes
Hymenoptera: Formicidae	Nomamyrmex hartigii HP111	clone 168	Funaro et al. 2011	universal PCR	0	0	0	0	1	15	yes
Hymenoptera: Formicidae	Adetomyrma sp. 2b	CASENT0500384	Russell et al. 2009	universal PCR	0	0	0	0	1	1	yes
Hymenoptera: Formicidae	Aenictus sp. 1	RA0267	Russell et al. 2009	universal PCR	0	0	0	0	1	1	no
Hymenoptera: Formicidae	Anoplolepis gracillipes	RA0292	Russell et al. 2009	universal PCR	0	0	0	1	0	1	no
Hymenoptera: Formicidae	Aphaenogaster sp.	RA0304	Russell et al. 2009	universal PCR	0	0	0	0	1	1	no
Hymenoptera: Formicidae	Apterostigma sp.	CS0501	Russell et al. 2009	universal PCR	0	0	0	0	1	4	yes
Hymenoptera: Formicidae	Azteca sp.	CS0355	Russell et al. 2009	universal PCR	0	0	0	1	0	1	no
Hymenoptera: Formicidae	Cardiocondyla emeryi	RA0330	Russell et al. 2009	universal PCR	0	0	0	0.2	0.8	5	yes
Hymenoptera: Formicidae	Cephalotes unimaculatus	RA0248	Russell et al. 2009	universal PCR	0	0	0	0	1	8	yes
Hymenoptera: Formicidae	Cryptopone gilva	RA0352	Russell et al. 2009	universal PCR	0	0	0	0	1	10	yes
Hymenoptera: Formicidae	Discothyrea sp. 1	CASENT0500162	Russell et al. 2009	universal PCR	0	0	0	0	1	1	yes
Hymenoptera: Formicidae	Dorylus mayri	RA0364	Russell et al. 2009	universal PCR	0	0	0	0	1	1	no
Hymenoptera: Formicidae	Dorymyrmex elegans	RA0226	Russell et al. 2009	universal PCR	0	0	0	1	0	1	no
Hymenoptera: Formicidae	Eciton hamatum	CS0320	Russell et al. 2009	universal PCR	0	0	0	0	1	1	no
Hymenoptera: Formicidae	Euprenolepis sp.	RA0270	Russell et al. 2009	universal PCR	0	0	0	0	1	1	no
Hymenoptera: Formicidae	Formica occulta	CS0271b	Russell et al. 2009	universal PCR	0	0	0	0.5	0.5	4	yes
Hymenoptera: Formicidae	Formica wheeleri	CS0271	Russell et al. 2009	universal PCR	0	0	0	1	0	1	no
Hymenoptera: Formicidae	Formicoxenus provancheri	RA0230	Russell et al. 2009	universal PCR	0	0	0	1	0	1	no
Hymenoptera: Formicidae	Gnamptogenys sp.	CS0448	Russell et al. 2009	universal PCR	0	0	0	1	0	1	no
Hymenoptera: Formicidae	Heteroponera microps	RA0384	Russell et al. 2009	universal PCR	0	0	0	1	0	1	no
Hymenoptera: Formicidae	Iridomyrmex sp. 1	Irido_1-2	Russell et al. 2009	universal PCR	0	0	0	0	1	1	no
Hymenoptera: Formicidae	Iridomyrmex sp. 1	Irido_23-1	Russell et al. 2009	universal PCR	0	0	0	0	1	1	no
Hymenoptera: Formicidae	Iridomyrmex sp. 1	Irido_16_1	Russell et al. 2009	universal PCR	0	0	0	0	1	3	yes
Hymenoptera: Formicidae	Iridomyrmex spadius	RA0307	Russell et al. 2009	universal PCR	0	0	0	0	1	1	no
Hymenoptera: Formicidae	Labidus spininodis	CS0468	Russell et al. 2009	universal PCR	0	0	0	1	0	1	no
Hymenoptera: Formicidae	Lasius alienus	CS0268	Russell et al. 2009	universal PCR	0	0	0.25	0	0.75	8	yes
Hymenoptera: Formicidae	Leptanilla sp.	CASENT0501681	Russell et al. 2009	universal PCR	0	0	0	0	1	1	no
Hymenoptera: Formicidae	Leptogenys sp.	KCA031-07	Russell et al. 2009	universal PCR	0	0	0	0	1	1	no
Hymenoptera: Formicidae	Leptogenys sp.	CS0421	Russell et al. 2009	universal PCR	0	0	0	0	1	1	no
Hymenoptera: Formicidae	Leptomyrmex sp.	RA0308	Russell et al. 2009	universal PCR	0	0	0	1	0	1	no
Hymenoptera: Formicidae	Lophomyrmex sp.	RA0393	Russell et al. 2009	universal PCR	0	0	0	0	1	1	no
Hymenoptera: Formicidae	Megalomyrmex latreillei	CS0330	Russell et al. 2009	universal PCR	0	0	0	1	0	1	no
Hymenoptera: Formicidae	Myopias lobosa	RA0261	Russell et al. 2009	universal PCR	0	0	0	0	1	3	yes
Hymenoptera: Formicidae	Myopopone castanea	RA0210	Russell et al. 2009	universal PCR	0	0	0	0	1	5	yes
Hymenoptera: Formicidae	Myrmelachista	CS0424	Russell et al. 2009	universal PCR	0	0	0	1	0	1	no
Hymenoptera: Formicidae	Notonchus sp.	RA0303	Russell et al. 2009	universal PCR	0	0	0	1	0	1	no
Hymenoptera: Formicidae	Ocymyrmex sp.	RA0254	Russell et al. 2009	universal PCR	0	0	0	0	1	1	no
Hymenoptera: Formicidae	Odontomachus clarus	CS0233	Russell et al. 2009	universal PCR	0	0	0	0.7	0.3	10	yes
Hymenoptera: Formicidae	Odontoponera transversa	RA0274	Russell et al. 2009	universal PCR	0	0	0	1	0	1	no
Hymenoptera: Formicidae	Oligomyrmex sp.	RA0296	Russell et al. 2009	universal PCR	0	0	0	0	1	1	no
Hymenoptera: Formicidae	Pheidologeton sp.	RA0277	Russell et al. 2009	universal PCR	0	0	0	1	0	1	no
Hymenoptera: Formicidae	Pogonomyrmex maricopa	CS0258	Russell et al. 2009	universal PCR	0	0	0	0	1	1	no
Hymenoptera: Formicidae	Polyergus briviceps	RA0239	Russell et al. 2009	universal PCR	0	0	0	1	0	1	no
Hymenoptera: Formicidae	Polyrhachis sp.	RA0290	Russell et al. 2009	universal PCR	0	0	0	1	0	9	yes
Hymenoptera: Formicidae	Procryptocerus batesi	CS0387	Russell et al. 2009	universal PCR	0	0	0	0	1	10	yes
Hymenoptera: Formicidae	Pseudomyrmex apache	CS0280	Russell et al. 2009	universal PCR	0	0	0	1	0	1	no
Hymenoptera: Formicidae	Rhytidoponera metallica	RA0310	Russell et al. 2009	universal PCR	0	0	0	1	0	1	no
Hymenoptera: Formicidae	Stenamma snellingi	CS0294	Russell et al. 2009	universal PCR	0	0	0	1	0	1	no
Hymenoptera: Formicidae	Terataner sp.	CASENT0500172	Russell et al. 2009	universal PCR	0	0	0	0	1	1	yes
Hymenoptera: Formicidae	Tetramorium hispidum	CS0278	Russell et al. 2009	universal PCR	0	0	0	0	1	1	no
Hymenoptera: Formicidae	Tetraponera attenuata	KC-A005-01	Russell et al. 2009	universal PCR	0	0	0	0	1	27	yes
Hymenoptera: Formicidae	Trachymyrmex jamaicensis	RA0247	Russell et al. 2009	universal PCR	0	0	1	0	0	1	no
Hymenoptera: Formicidae	Typhlomyrmex rogenhoferi	CASENT0501441	Russell et al. 2009	universal PCR	0	0	0	0	1	1	yes
Hymenoptera: Formicidae	Vollenhovia sp.	RA0294	Russell et al. 2009	universal PCR	0	0	1	0	0	1	no
Hymenoptera: Formicidae	Aenictus sp.	KC-A027-08-9	This study	universal PCR	0	0	0	1	0	1	no
Hymenoptera: Formicidae	Aphaenogaster sp.	RA0304	This study	universal PCR	0	0	0	0	1	3	yes
Hymenoptera: Formicidae	Camponotus sp.	KC-A017-09	This study	universal PCR	0	0.555556	0	0	0.444444	9	yes
Hymenoptera: Formicidae	Camponotus sp.	KC-A017-01	This study	universal PCR	0	0.7	0	0	0.3	10	yes
Hymenoptera: Formicidae	Crematogaster navajoa	RA0237	This study	universal PCR	0	0	0	0	1	9	yes
Hymenoptera: Formicidae	Leptogenys sp.	KC-A021-02	This study	universal PCR	0	0	0	0	1	23	yes
Hymenoptera: Formicidae	Messor bouvieri	RA0347	This study	universal PCR	0	0	0	0	1	14	yes
Hymenoptera: Formicidae	Myrmica incompleta	RA0229	This study	universal PCR	0	0	0	1	0	12	yes
Hymenoptera: Formicidae	Neivamyrmex carolinensis	Nei1-10 Pup	This study	universal PCR	0	0	0	1	0	1	no
Hymenoptera: Formicidae	Pheidole sp.	RA0207	This study	universal PCR	0	0	0	0	1	15	yes
Hymenoptera: Formicidae	Philidris sp.	KC-A006-01	This study	universal PCR	0	0	0	0	1	1	yes
Hymenoptera: Formicidae	Polyrhachis monteithi	CSM0709	This study	universal PCR	0	0.6875	0	0	0.3125	16	yes
Hymenoptera: Formicidae	Polyrhachis ornata	CSM0718	This study	universal PCR	0	0.428571	0.571429	0	0	7	yes
Hymenoptera: Formicidae	Polyrhachis robsoni	CSM0708	This study	universal PCR	0	0.0526316	0	0	0.947368	19	yes
Hymenoptera: Formicidae	Polyrhachis robsoni	CSM0683	This study	universal PCR	0	0.428571	0	0	0.571429	14	yes
Hymenoptera: Formicidae	Polyrhachis sp.	CSM0668	This study	universal PCR	0	0.5	0	0.5	0	2	yes
Hymenoptera: Formicidae	Polyrhachis sp.	CSM0785	This study	universal PCR	0	0.5	0.5	0	0	4	yes
Hymenoptera: Formicidae	Protanilla sp.	RA0401	This study	universal PCR	0	0	0	0.538462	0.461538	13	yes
Hymenoptera: Formicidae	Tetraponera penzigi	MRC 001	This study	universal PCR	0	0	0	0.666667	0.333333	6	yes
Hymenoptera: Formicidae	Tetraponera penzigi	ESAKAUT	This study	universal PCR	0	0	0	0.9375	0.0625	16	yes
Hymenoptera: Formicidae	Xenomyrmex floridanus	RA0340	This study	universal PCR	0	0	0	0	1	8	yes
Lepidoptera: Nymphalidae	Euphaedra nigrobasalis	AJG-07-N772	This study	universal PCR	0	0	0	0	1	12	yes
Hymenoptera: Formicidae	Technomyrmex albipes	RA0286	This study	Enteric specific PCR	1	0	0	0	0	19	yes
Hymenoptera: Formicidae	Dorylus sp.	166	This study	Enteric specific PCR	0	0	0	0	1	20	yes
Hymenoptera: Formicidae	Iridomyrmex spadius	RA0307	This study	Enteric specific PCR	0	0	0	0	1	25	yes
Lepidoptera: Lycaenidae	Lepidochrysops robertsoni	DR-98-U619	This study	Enteric specific PCR	0	0	0	1	0	21	yes
