# Supplementary material for: A Veritable Menagerie of Heritable Bacteria from Ants, Butterflies, and Beyond: Broad Molecular Surveys and a Systematic Review
Source: PLoS One. 2012 Dec 20;7(12):e51027. doi: 10.1371/journal.pone.0051027 (PMC3527441; doi:10.1371/journal.pone.0051027)
Supplement: Table S8 — wsp allele query results. One representative sequence for each unique wsp allele found per host was queried against the wsp database on the Wolbachia MLST website. Listed in this table is information on host taxonomy and (for ants only) geographic origins for arthropods hosting the strains encoding the relevant wsp alleles—those identified here and top hits from the database. Color-coding is used to indicate allelic identity, with a key at the bottom of the table. Due to protection of wsp allele metadata for some entries in the database not all top hits could be assigned to a host taxon. (XLSX) [file pone.0051027.s014.xlsx]

## Sheet: Sheet1
RESULTS OF WSP QUERIES
Host Order: Family	Host Genus and species	Host Sample ID	Cloned or Directly sequenced?	Host ant origin	Representative wsp clone ID name	# of sequence reads >99% identical to the representative	MLST query results	Host(s) of Wolbachia strain(s) with matching or top hit wsp allele(s)	Origin of ants harboring strain with top hit wsp allele
Hymenoptera: Formicidae	Aenictus sp. 2	RA0328	cloned	Old World/Oceania	48i_wsp	5	Partial match to allele 404 - 98.20%	unspecified	NA
Hymenoptera: Formicidae	Aenictus sp. 2	RA0328	cloned	Old World/Oceania	48c_wsp	1	Partial match to allele 18 - 99.20%	ants & lepidopterans	Old World/Oceania
Hymenoptera: Formicidae	Cardiocondyla emeryi	RA0330	cloned	Old World/Oceania	67c_wsp	4	Partial match to allele 427 - 93.53%	unspecified	NA
Hymenoptera: Formicidae	Cardiocondyla emeryi	RA0330	cloned	Old World/Oceania	67I_wsp	2	Identical to allele 18	ants & lepidopterans	Old World/Oceania
Hymenoptera: Formicidae	Cerapachys augustae	RA0241	cloned	New World	12e_wsp	4	Partial match to allele 92 - 98.03%	other arthropod	NA
Hymenoptera: Formicidae	Cerapachys augustae	RA0241	cloned	New World	12d_wsp	2	Partial match to allele 92 - 92.84%	other arthropod	NA
Hymenoptera: Formicidae	Cerapachys augustae	RA0241	cloned	New World	12j_wsp	1	Partial match to allele 50 - 99.80%	ants	New World
Hymenoptera: Formicidae	Cerapachys augustae	RA0241	cloned	New World	12h_wsp	1	Partial match to allele 50 - 99.34%	ants	New World
Hymenoptera: Formicidae	Cerapachys augustae	RA0241	cloned	New World	12g_wsp	2	Partial match to allele 315 - 96.44%	unspecified	NA
Hymenoptera: Formicidae	Formica wheeleri	CS0271a	cloned	New World	4-x_wsp	3	Identical to allele 273	unspecified	NA
Hymenoptera: Formicidae	Formica wheeleri	CS0271a	cloned	New World	4-II_wsp	7	Identical to allele 28	ants	New World
Hymenoptera: Formicidae	Formica wheeleri	CS0271a	cloned	New World	4-IV_wsp	3	Identical to allele 59	ants	New World
Hymenoptera: Formicidae	Formicoxenus provancheri	RA0365	cloned	New World	62h_wsp	2	Partial match to allele 538 - 99.64%	unspecified	NA
Hymenoptera: Formicidae	Formicoxenus provancheri	RA0365	cloned	New World	62i_wsp	1	Partial match to allele 431 - 99.58%	unspecified	NA
Hymenoptera: Formicidae	Formicoxenus provancheri	RA0230	cloned	New World	11M_wsp	4	Partial match to allele 342 - 98.57%	unspecified	NA
Hymenoptera: Formicidae	Formicoxenus provancheri	RA0230	cloned	New World	11F_wsp	2	Identical to allele 23	other arthropods	NA
Hymenoptera: Formicidae	Formicoxenus provancheri	RA0230	cloned	New World	11B_wsp	1	Identical to allele 266	unspecified	NA
Hymenoptera: Formicidae	Formicoxenus provancheri	RA0230	cloned	New World	11a_wsp	4	Partial match to allele 431 - 99.58%	unspecified	NA
Hymenoptera: Formicidae	Heteroponera microps	RA0384	cloned	New World	50d_wsp	2	Partial match to allele 28 - 99.79%	ants	New World
Hymenoptera: Formicidae	Heteroponera microps	RA0384	cloned	New World	50c_wsp	2	Partial match to allele 111 - 99.80%	ants	New World
Hymenoptera: Formicidae	Labidus spininodis	CS0468	cloned	New World	63k_wspstop	1	Partial match to allele 28 - 99.38%	ants	New World
Hymenoptera: Formicidae	Labidus spininodis	CS0468	cloned	New World	63a_wsp	2	Partial match to allele 28 - 99.79%	ants	New World
Hymenoptera: Formicidae	Labidus spininodis	CS0468	cloned	New World	63j_wsp	1	Partial match to allele 50 - 99.59%	ants	New World
Hymenoptera: Formicidae	Labidus spininodis	CS0468	cloned	New World	63i_wsp	3	Partial match to allele 119 - 99.80%	ants	New World
Hymenoptera: Formicidae	Megalomyrmex latreillei	CS0330	cloned	New World	65h_wsp	5	Partial match to allele 9 - 99.80%	ants	New World
Hymenoptera: Formicidae	Megalomyrmex latreillei	CS0330	cloned	New World	65f_wsp	2	Identical to allele 111	ants	New World
Hymenoptera: Formicidae	Megalomyrmex latreillei	CS0330	cloned	New World	9-10_wsp	12	Identical to allele 28	ants	New World
Hymenoptera: Formicidae	Megalomyrmex latreillei	CS0330	cloned	New World	65a_wsp	1	Partial match to allele 121 - 93.36%	ants	New World
Hymenoptera: Formicidae	Megalomyrmex latreillei	CS0330	cloned	New World	9-2_wsp	1	Partial match to allele 317 - 95.31%	unspecified	NA
Hymenoptera: Formicidae	Megalomyrmex latreillei	CS0330	cloned	New World	65b_wsp	1	Partial match to allele 146 - 93.33%	unspecified	NA
Hymenoptera: Formicidae	Myopias lobosa	RA0261	cloned	Old World/Oceania	53V_wsp	4	Partial match to allele 1 - 99.21%	others	NA
Hymenoptera: Formicidae	Myopias lobosa	RA0261	cloned	Old World/Oceania	53H_wsp	1	Partial match to allele 1 - 99.40%	others	NA
Hymenoptera: Formicidae	Myopias lobosa	RA0261	cloned	Old World/Oceania	53VII_wsp	1	Partial match to allele 18 - 99.40%	ants & lepidopterans	Old World/Oceania
Hymenoptera: Formicidae	Myrmelachista sp.	CS0424	cloned	New World	10-9_wsp	3	Identical to allele 50	ants	New World
Hymenoptera: Formicidae	Neivamyrmex nigrescens	CS0272	cloned	New World	8-9_wsp	13	Partial match to allele 119 - 99.80%	ants	New World		NA
Hymenoptera: Formicidae	Neivamyrmex nigrescens	CS0272	cloned	New World	68e_wsp	1	Identical to allele 28	ants	New World
Hymenoptera: Formicidae	Neivamyrmex nigrescens	CS0272	cloned	New World	68j_wsp	3	Partial match to allele 50 - 99.59%	ants	New World
Hymenoptera: Formicidae	Odontomachus sp.	KC-A004-02	cloned	Old World/Oceania	45a_wsp	1	Partial match to allele 18 - 99.60%	ants & lepidopterans	Old World/Oceania
Hymenoptera: Formicidae	Odontomachus sp.	KC-A004-02	cloned	Old World/Oceania	45c_wsprecombinant	1	Partial match to allele 126 - 93.04%	ants	Old World/Oceania
Hymenoptera: Formicidae	Odontomachus sp.	KC-A004-02	cloned	Old World/Oceania	45h_wsp	6	Identical to allele 52	ants	Old World/Oceania
Hymenoptera: Formicidae	Pachycondyla darwinii	RA0367	cloned	Old World/Oceania	55	1	Partial match to allele 18 - 99.40%	ants & lepidopterans	Old World/Oceania
Hymenoptera: Formicidae	Pheidole coloradensis	RA0333	cloned	New World	75L	1	Partial match to allele 7 - 93.13%	other arthropod	NA
Hymenoptera: Formicidae	Pheidole umphreyi	RA0177	cloned	New World	78e_wsp	2	Partial match to allele 21 - 95.47%	other arthropod	NA
Hymenoptera: Formicidae	Pheidole umphreyi	RA0177	cloned	New World	78n_wsp	1	Partial match to allele 21 - 95.06%	other arthropod	NA
Hymenoptera: Formicidae	Pheidole umphreyi	RA0177	cloned	New World	78k_wsp	1	Partial match to allele 81 - 100.00%	unspecified	NA
Hymenoptera: Formicidae	Rhytidoponera metallica	RA0310	cloned	Old World/Oceania	17k_wsp	9	Partial match to allele 54 - 99.79%	ants	Old World/Oceania
Hymenoptera: Formicidae	Aenictus gracilis	Asp 2	direct	Old World/Oceania	NA	NA	Partial match to allele 18 - 100.00%	ants & lepidopterans	Old World/Oceania
Hymenoptera: Formicidae	Aenictus spec.2	Asp 50	direct	Old World/Oceania	NA	NA	Partial match to allele 440 - 100.00%	unspecified	NA
Hymenoptera: Formicidae	Aenictus laeviceps	Asp 1/3	direct	Old World/Oceania	NA	NA	Partial match to allele 48 - 99.38%	ants	New World
Hymenoptera: Formicidae	Aenictus cornutus	Asp 4	direct	Old World/Oceania	NA	NA	Identical to allele 18	ants & lepidopterans	Old World/Oceania
Hymenoptera: Formicidae	Aenictus hottai	Asp 7	direct	Old World/Oceania	NA	NA	Identical to allele 18	ants & lepidopterans	Old World/Oceania
Hymenoptera: Formicidae	Neivamyrmex carolinensis	Nei 1-10	direct	Old World/Oceania	NA	NA	Partial match to allele 505 - 99.79%	unspecified	NA
Hymenoptera: Formicidae	Neivamyrmex opacithorax	Nei 13 #1	direct	Old World/Oceania	NA	NA	Identical to allele 505	unspecified	NA
Lepidoptera: Hedylidae	Macrosoma rubedinaria	RE-01-H295	direct	NA	NA	NA	Identical to allele 83	lepidopterans	NA
Lepidoptera: Hesperiidae	Carcharodus alceae	VL-05-N225	direct	NA	NA	NA	Identical to allele 61	lepidopterans	NA
Lepidoptera: Hesperiidae	Carterocephalus palaemon	RV-06-M849	direct	NA	NA	NA	Partial match: allele 564 - 99.60%	unspecified	NA
Lepidoptera: Hesperiidae	Ochlodes venata	RE-04-C200	direct	NA	NA	NA	Partial match: allele 564 - 99.75%	unspecified	NA
Lepidoptera: Hesperiidae	Suniana sunias	RE-07-F017	direct	NA	NA	NA	Partial match: allele 494 - 99.52%	unspecified	NA
Lepidoptera: Hesperiidae	Urbanus sp.	DY-93-H045	direct	NA	NA	NA	Partial match: allele 577 - 100.00%	unspecified	NA
Lepidoptera: Hesperiidae	Vettius pica	DY-93-H079	direct	NA	NA	NA	Partial match: allele 538 - 98.57%	unspecified	NA
Lepidoptera: Hesperiidae	Erynnis tages	RV-04-G381	direct	NA	NA	NA	Partial match: allele 61 - 100.00%	lepidopterans	NA
Lepidoptera:Lycaenidae	Jamides alecto	MWT-93-A070	cloned	NA	clone-57b	4	Partial match to allele 114 - 99.79%	lepidopterans	NA
Lepidoptera:Lycaenidae	Lepidochrysops erici	AJG-07-D596	direct	NA	NA	NA	Partial match: allele 18 - 99.80%	ants & lepidopterans	NA
Lepidoptera:Lycaenidae	Lepidochrysops michaeli	AJG-07-D614	direct	NA	NA	NA	Partial match: allele 18 - 99.80%	ants & lepidopterans	NA
Lepidoptera:Lycaenidae	Lepidochrysops scotios	AJG-07-N580	direct	NA	NA	NA	Partial match: allele 18 - 99.80%	ants & lepidopterans	NA
Lepidoptera:Lycaenidae	Lepidochrysops ansorgei	AJG-07-N645	direct	NA	NA	NA	Partial match: allele 538 - 99.64%	unspecified	NA
Lepidoptera:Lycaenidae	Liphyra brassolis	KD-94-T063	direct	NA	NA	NA	Partial match to allele 536 - 97.81%	unspecified	NA
Lepidoptera:Lycaenidae	Madeleinea sigal	MFB00-N220	cloned	NA	clone-61b	4	Partial match to allele 83 - 99.59%	lepidopterans	NA
Lepidoptera:Lycaenidae	Madeleinea sigal	MFB00-N220	cloned	NA	clone-61d	1	Partial match to allele 442 - 94.12%	unspecified	NA
Lepidoptera: Nymphalidae	Argynnis paphia	RV-04-G124	direct	NA	NA	NA	Partial match: allele 581 - 100.00%	unspecified	NA
Lepidoptera: Nymphalidae	Charaxes bernardus	RE-02-A065	direct	NA	NA	NA	Partial match: allele 577 - 100.00%	unspecified	NA
Lepidoptera: Nymphalidae	Coenonympha tullia	NP-98-U273	direct	NA	NA	NA	Partial match: allele 578 - 99.29%	unspecified	NA
Lepidoptera: Nymphalidae	Euphydryas aurinia	RV-06-G521	direct	NA	NA	NA	Identical to allele 575	unspecified	NA
Lepidoptera: Nymphalidae	Euptoieta clandia	RV-04-I450	direct	NA	NA	NA	Partial match: allele 542 - 97.66%	unspecified	NA
Lepidoptera: Nymphalidae	Ithomia iphianassa	RV-06-A111	direct	NA	NA	NA	Partial match: allele 115 - 99.73%	lepidopterans	NA
Lepidoptera: Nymphalidae	Melanargia galathea	RE-04-C227	direct	NA	NA	NA	Identical to allele 61	lepidopterans	NA
Lepidoptera: Nymphalidae	Melanitis leda	RE-04-C245	direct	NA	NA	NA	Partial match: allele 561 - 100.00%	unspecified	NA
Lepidoptera: Nymphalidae	Melitaea didyma	RV-04-G151	direct	NA	NA	NA	Partial match: allele 129 - 99.79%	other arthropod	NA
Lepidoptera: Nymphalidae	Pararge aegeria	RV-04-G106	direct	NA	NA	NA	Idetical to allele 10	dipterans & lepidopterans	NA
Lepidoptera: Nymphalidae	Pronophila thelebe	RV-04-I065	direct	NA	NA	NA	Partial match: allele 577 - 100.00%	unspecified	NA
Lepidoptera: Nymphalidae	Ragadia makuta	DL-02-P643	direct	NA	NA	NA	allele 108	lepidopterans	NA
Lepidoptera: Papilionidae	Battus belus	RV-04-A430	direct	NA	NA	NA	Partial match: allele 18 - 99.40%	ants & lepidopterans	NA
Lepidoptera: Papilionidae	Iphiclides podalirius	RV-04-G336	direct	NA	NA	NA	Partial match: allele 577 - 99.20%	unspecified	NA
Lepidoptera: Papilionidae	Meandrusa payeni	RE-07-F007	direct	NA	NA	NA	Partial match: allele 108 - 100.00%	lepidopterans	NA
Lepidoptera: Pieridae	Eurema hecabe	MFB-00-P036	direct	NA	NA	NA	Partial match: allele 577 - 99.59%	unspecified	NA
Lepidoptera: Pieridae	Leptidea sinapis	RV-00-T760	direct	NA	NA	NA	Idetical to allele 10	dipterans & lepidopterans	NA
Lepidoptera: Pieridae	Nathalis iole	DC-92-U711	direct	NA	NA	NA	Partial match: allele 577 - 100.00%	unspecified	NA
Lepidoptera: Pieridae	Pereute charops	MFB-00-P283	direct	NA	NA	NA	Identical to allele 83	lepidopterans	NA
COLOR KEY FOR ALLELES RELATED TO THOSE IN THIS STUDY (from defined hosts)
Allele #	Type of arthropod host for the Wolbachia strain encoding the given wsp allele	Ant host origin	Specific host species
9	ant	New World	Camponotus pennsylvanicus
28	ant	New World	Solenopsis invicta, Azteca sp., Wasmannia sp., Pheidole minutula
50	ant	New World	Pheidole vallicola
59	ant	New World	Myrmica incompleta, Poleyergus breviceps
111	ant	New World	Solenopsis daguerri
119	ant	New World	Pheidole micula
121	ant	New World	Pheidole vistana
48	ant	Old World/ Oceania	Polyrhachis vindex
52	ant	Old World/ Oceania	Camponotus leonardi
54	ant	Old World/ Oceania	Rhytidoponera metallica, Pheidole sp. KC-A019-004
126	ant	Old World/ Oceania	Pheidole planifrons
18	ant & lepidopteran	Old World/ Oceania	Ephestia kuehniella, Technomyrmex albipes, Leptomyrmex sp., Myrmecorhynchus sp.
10	dipteran & lepidopteran		Culex pipiens, Hypolimnas bolina, Nacaduba angusta, Azanus mirza, Celastrina argiolus, Eurema hecabe
61	lepidopteran		Lycaeides idas, Colias elate poliographus
108	lepidopteran		Hypolimnas bolina
83	lepidopteran		Ephestia kuehniella
114	lepidopteran		Jamides alecto
115	lepidopteran		Brangas felderi
1	other		Aedes albopictus
7	other		Cimex lectularius
21	other		Incisitermes snyderi
23	other		Nasonia longicornis, Leucophenga sp., Suillia sp., several others
92	other		Eriovixia cavaleriei
129	other		Tetranychus urticae

## Sheet: Sheet2
Lepidoptera: Lycaenidae	Lepidochrysops erici	AJG-07-D596	Partial match: allele 18 - 99.80% (mismatches: 1	gaps: 0	alignment: 501/501) (BLAST results)
Lepidoptera: Lycaenidae	Lepidochrysops michaeli	AJG-07-D614	Partial match: allele 18 - 99.80% (mismatches: 1	gaps: 0	alignment: 501/501) (BLAST results)
Lepidoptera: Lycaenidae	Lepidochrysops scotios	AJG-07-N580	Partial match: allele 18 - 99.80% (mismatches: 1	gaps: 0	alignment: 501/501) (BLAST results)
Lepidoptera: Lycaenidae	Lepidochrysops ansorgei	AJG-07-N645	Partial match: allele 538 - 99.64% (mismatches: 2	gaps: 0	alignment: 554/554) (BLAST results)
Lepidoptera: Lycaenidae	Lycaeides idas	AS-92-Z072	allele 61 (BLAST results)						108	Hypolimnas bolina
Lepidoptera: Pieridae	Nathalis iole	DC-92-U711	Partial match: allele 577 - 100.00% (mismatches: 0	gaps: 0	alignment: 436/513) (BLAST results)
Lepidoptera: Nymphalidae	Ragadia makuta	DL-02-P643	allele 108 (BLAST results)						7	Cimex (36)
Lepidoptera: Hesperiidae	Urbanus sp.	DY-93-H045	Partial match: allele 577 - 100.00% (mismatches: 0	gaps: 0	alignment: 416/513) (BLAST results)				18	Ephestia kuehniella (13)
Lepidoptera: Hesperiidae	Vettius pica	DY-93-H079	Partial match: allele 538 - 98.57% (mismatches: 7	gaps: 0	alignment: 488/554) (BLAST results)				114	Jamides alecto (98)
Lepidoptera: Pieridae	Eurema hecabe	MFB-00-P036	Partial match: allele 577 - 99.59% (mismatches: 2	gaps: 0	alignment: 492/513) (BLAST results)				115	Brangas felderi
Lepidoptera: Pieridae	Pereute charops	MFB-00-P283	allele 83 (BLAST results)
Lepidoptera: Nymphalidae	Coenonympha tullia	NP-98-U273	Partial match: allele 578 - 99.29% (mismatches: 3	gaps: 0	alignment: 422/510) (BLAST results)				10	Cpip_B	Cqui_B	Hbol_B_wBol1	Nang_B	Amir_B	Carg_B	Eman_B_CI	Eman_B_CI	Eman_B_CI	Eman_B_CI	Eman_B_CI
Lepidoptera: Hedylidae	Macrosoma rubedinaria	RE-01-H295	allele 83 (BLAST results)
Lepidoptera: Nymphalidae	Charaxes bernardus	RE-02-A065	Partial match: allele 577 - 100.00% (mismatches: 0	gaps: 0	alignment: 434/513) (BLAST results)
Lepidoptera: Hesperiidae	Ochlodes venata	RE-04-C200	Partial match: allele 564 - 99.75% (mismatches: 1	gaps: 0	alignment: 397/510) (BLAST results)				61	Lycaeides idas	Colias elate poliographus
Lepidoptera: Nymphalidae	Melanargia galathea	RE-04-C227	allele 61 (BLAST results)							USA	Japan
Lepidoptera: Nymphalidae	Melanitis leda	RE-04-C245	Partial match: allele 561 - 100.00% (mismatches: 0	gaps: 0	alignment: 500/504) (BLAST results)
Lepidoptera: Papilionidae	Meandrusa payeni	RE-07-F007	Partial match: allele 108 - 100.00% (mismatches: 0	gaps: 0	alignment: 373/501) (BLAST results)				83	Ephestia kuehniella
Lepidoptera: Hesperiidae	Suniana sunias	RE-07-F017	Partial match: allele 494 - 99.52% (mismatches: 2	gaps: 0	alignment: 413/480) (BLAST results)
Lepidoptera: Pieridae	Leptidea sinapis	RV-00-T760	allele 10 (BLAST results)						129	Tetranychus urticae
		RV-00-T760	Partial match: allele 577 - 97.37% (mismatches: 11	gaps: 0	alignment: 418/513) (BLAST results)
		RV-00-T760	Partial match: allele 577 - 99.76% (mismatches: 1	gaps: 0	alignment: 419/513) (BLAST results)
Lepidoptera: Papilionidae	Battus belus	RV-04-A430	Partial match: allele 18 - 99.40% (mismatches: 2	gaps: 1	alignment: 502/501) (BLAST results)
Lepidoptera: Nymphalidae	Pararge aegeria	RV-04-G106	allele 10 (BLAST results)
Lepidoptera: Nymphalidae	Argynnis paphia	RV-04-G124	Partial match: allele 581 - 100.00% (mismatches: 0	gaps: 0	alignment: 506/510) (BLAST results)
Lepidoptera: Nymphalidae	Melitaea didyma	RV-04-G151	Partial match: allele 129 - 99.79% (mismatches: 1	gaps: 0	alignment: 477/477) (BLAST results)
Lepidoptera: Papilionidae	Iphiclides podalirius	RV-04-G336	Partial match: allele 577 - 99.20% (mismatches: 4	gaps: 0	alignment: 503/513) (BLAST results)
Lepidoptera: Hesperiidae	Erynnis tages	RV-04-G381	Partial match: allele 61 - 100.00% (mismatches: 0	gaps: 0	alignment: 441/477) (BLAST results)
Lepidoptera: Nymphalidae	Pronophila thelebe	RV-04-I065	Partial match: allele 577 - 100.00% (mismatches: 0	gaps: 0	alignment: 315/513) (BLAST results)
Lepidoptera: Nymphalidae	Euptoieta clandia	RV-04-I450	Partial match: allele 542 - 97.66% (mismatches: 9	gaps: 0	alignment: 385/483) (BLAST results)				Partial match: allele 18 - 99.40%
Lepidoptera: Nymphalidae	Ithomia iphianassa	RV-06-A111	Partial match: allele 115 - 99.73% (mismatches: 1	gaps: 0	alignment: 367/483) (BLAST results)				Partial match: allele 129 - 99.79%
Lepidoptera: Nymphalidae	Euphydryas aurinia	RV-06-G521	allele 575 (BLAST results)						Partial match: allele 115 - 99.73%
Lepidoptera: Hesperiidae	Carterocephalus palaemon	RV-06-M849	Partial match: allele 564 - 99.60% (mismatches: 2	gaps: 0	alignment: 506/510) (BLAST results)
Lepidoptera: Hesperiidae	Carcharodus alceae	'''VL-05-N22'	allele 61 (BLAST results)
Lepidoptera: Lycaenidae	Liphyra brassolis	56a	Partial match: allele 536 - 97.81% (mismatches: 5	gaps: 1	alignment: 411/477) (BLAST results)
Hymenoptera: Formicidae	Pachycondyla (Trachymesopus) darwinii	clone55	Partial match: allele 18 - 99.40% (mismatches: 3	gaps: 0	alignment: 501/501) (BLAST results)
Hymenoptera: Formicidae	Pheidole coloradensis	75LRA0333	Partial match: allele 7 - 93.13% (mismatches: 23	gaps: 0	alignment: 335/495) (BLAST results)
	Liphyra	brassolis
	Trachymesopus (Pachycondyla)	darwinii
